# Supplementary material for: Field Trial Evaluation of the Performances of Point-of-Care Tests for Screening G6PD Deficiency in Cambodia
Source: PLoS One. 2014 Dec 26;9(12):e116143. doi: 10.1371/journal.pone.0116143 (PMC4277465; doi:10.1371/journal.pone.0116143)
Supplement: S1 Data — Data base listing all variables assessed in the study by individual. (XLSX) [file pone.0116143.s001.xlsx]

## Sheet: Sheet1
Patient_ID	Date_Blood_Collection	Age__Year_	Sex	Name_Village_collection	Temperature	Malaria_RDT_result	PCR_malaria	WBC	RBC	Hb	Hte	MCV	MCH	MCHC	Hb electrophoresis	G6PD_U_gHb	%_Median	Cutoff	Genotype	Status_G6PD	RDT_Finger Prick	Spot TestT_Finger Prick	RDT_Venous blood	RDT_Venous blood_CF11	Spot test_Venous blood	Spot test_Venous blood_CF11
RDT_G6PD13_054	11-Feb-13	35	M	Pang Roluem	NA	NA	Negative	6.1	4.14	11.9	39	94	28.7	30.5	Hb normale	0.5	0.04	<10%	ViangChan	Hemi	Deficient	Deficient	Deficient	Deficient	Deficient	Deficient
RDT_G6PD13_057	11-Feb-13	18	F	Pang Roluem	NA	NA	Negative	6.2	3.58	9.4	30.9	86	26.3	30.4	Hb normale	0.5	0.04	<10%	ViangChan	Homo	Deficient	Deficient	Deficient	Deficient	Deficient	Deficient
RDT_G6PD13_035	11-Feb-13	18	M	Pang Roluem	NA	NA	Negative	7.5	4.55	12.1	39.2	86	26.6	30.9	Hb normale	1.1	0.09	<10%	ViangChan	Hemi	Deficient	Deficient	Deficient	Deficient	Deficient	Deficient
RDT_G6PD13_046	11-Feb-13	61	M	Pang Roluem	NA	NA	Negative	9	4.59	12.3	39.4	86	26.8	31.2	Hb normale	0.5	0.04	<10%	ViangChan	Hemi	Deficient	Deficient	Deficient	Deficient	Deficient	Deficient
RDT_G6PD13_005	11-Feb-13	46	F	Pang Roluem	NA	NA	Negative	6.5	4.44	12	40.2	91	27	29.9	HbE_hetero	2.8	0.23	20-30%	ViangChan	Homo	Deficient	Deficient	Deficient	Deficient	Deficient	Deficient
RDT_G6PD13_006	11-Feb-13	55	M	Pang Roluem	NA	NA	Negative	6.8	3.85	11.4	36.3	94	29.6	31.4	HbE_hetero	0.4	0.03	<10%	ViangChan	Hemi	Deficient	Deficient	Deficient	Deficient	Deficient	Deficient
RDT_G6PD13_045	11-Feb-13	18	M	Pang Roluem	NA	NA	Negative	8.2	4.98	10.5	35.1	70	21.1	29.9	HbE_hetero	0.6	0.05	<10%	ViangChan	Hemi	Deficient	Deficient	Deficient	Deficient	Deficient	Deficient
RDT_G6PD13_017	11-Feb-13	48	F	Pang Roluem	NA	NA	Negative	6.2	3.01	7.7	25.4	84	25.6	30.3	HbE_hetero	3.2	0.27	20-30%	ViangChan	Homo	Deficient	Deficient	Deficient	Deficient	Deficient	Deficient
RDT_G6PD13_026	11-Feb-13	18	F	Pang Roluem	NA	NA	Negative	7.9	4.68	12.2	38.6	82	26.1	31.6	Hb normale	5.6	0.47	40-50%	ViangChan	Hetero	Deficient	Deficient	Deficient	Deficient	Deficient	Deficient
RDT_G6PD13_038	11-Feb-13	18	F	Pang Roluem	NA	NA	Negative	4.1	4.32	11.3	36.3	84	26.2	31.1	Hb normale	6.6	0.55	50-60%	ViangChan	Hetero	Deficient	Deficient	Deficient	Deficient	Deficient	Deficient
RDT_G6PD13_039	11-Feb-13	18	F	Pang Roluem	NA	NA	Negative	4.9	4.11	10.8	34.7	84	26.3	31.1	Hb normale	4.3	0.36	30-40%	ViangChan	Hetero	Deficient	Deficient	Deficient	Deficient	Deficient	Deficient
RDT_G6PD13_022	11-Feb-13	34	F	Pang Roluem	NA	NA	Negative	8.6	4.1	10.8	35.8	87	26.3	30.2	Hb normale	6.4	0.53	50-60%	ViangChan	Hetero	Normal	Normal	Deficient	Deficient	Normal	Deficient
RDT_G6PD13_024	11-Feb-13	24	F	Pang Roluem	NA	NA	Negative	4.6	3.9	11.7	35.9	92	30	32.6	Hb normale	8.1	0.68	>60%			Normal	Normal	Normal	Deficient	Normal	Deficient
RDT_G6PD13_028	11-Feb-13	43	M	Pang Roluem	NA	NA	Negative	5.1	4.51	13.1	40.8	90	29	32.1	HbE_hetero	11	0.92	>60%			Normal	Normal	Normal	Normal	Normal	Normal
RDT_G6PD13_001	11-Feb-13	53	F	Pang Roluem	NA	NA	Negative	5.2	4.35	9.3	31.1	71	21.4	29.9	HbE_homo	10.2	0.85	>60%			Normal	Normal	Normal	Normal	Normal	Normal
RDT_G6PD13_016	11-Feb-13	32	F	Pang Roluem	NA	NA	Negative	9.9	4.63	11.9	37.1	80	25.7	32.1	HbE_hetero	18	1.5	>60%			Normal	Normal	Normal	Normal	Normal	Normal
RDT_G6PD13_031	11-Feb-13	35	M	Pang Roluem	NA	NA	Negative	7.6	4.96	12.5	39	79	25.2	32.1	HbE_hetero/α-Thalassemia	13.2	1.1	>60%			Normal	Normal	Normal	Normal	Normal	Normal
RDT_G6PD13_032	11-Feb-13	74	F	Pang Roluem	NA	NA	Negative	5.6	3.74	9.4	32.1	86	25.1	29.3	HbE_hetero	11.3	0.94	>60%			Normal	Normal	Normal	Normal	Normal	Normal
RDT_G6PD13_083	12-Feb-13	18	M	Pang Roluem	NA	NA	Negative	7	4.25	10.5	34.9	82	24.7	30.1	Hb normale	0.5	0.04	<10%	ViangChan	Hemi	Deficient	Deficient	Deficient	Deficient	Deficient
RDT_G6PD13_111	12-Feb-13	18	M	Pang Roluem	NA	NA	Negative	7	3.97	10.7	34.1	86	27	31.4	Hb normale	0.7	0.06	<10%	ViangChan	Hemi	Deficient	Deficient	Deficient	Deficient	Deficient
RDT_G6PD13_090	12-Feb-13	18	F	Pang Roluem	NA	NA	Negative	8.2	3.87	11.3	36	93	29.2	31.4	Hb normale	1.6	0.13	10-20%	ViangChan	Homo	Deficient	Deficient	Deficient	Deficient	Deficient
RDT_G6PD13_110	12-Feb-13	18	F	Pang Roluem	NA	NA	Negative	6	4.39	10.9	36.2	82	24.8	30.1	Hb normale	3.2	0.27	20-30%	ViangChan	Homo	Deficient	Deficient	Deficient	Deficient	Deficient
RDT_G6PD13_043	11-Feb-13	28	F	Pang Roluem	NA	NA	Negative	7	4.52	9.1	31.9	71	20.1	28.5	α-Thalassemia	0.5	0.04	<10%	ViangChan	Homo	Deficient	Deficient	Deficient		Deficient
RDT_G6PD13_056	11-Feb-13	18	M	Pang Roluem	NA	NA	Negative	6.4		3.9	13.1	87	26	29.8	Hb normale	0.5	0.04	<10%	ViangChan	Hemi	Deficient	Deficient	Deficient		Deficient
RDT_G6PD13_002	11-Feb-13	54	M	Pang Roluem	NA	NA	Negative	7	4.33	12.8	40.1	93	29.6	31.9	HbE_hetero	0.4	0.03	<10%	ViangChan	Hemi	Deficient	Deficient	Deficient		Deficient
RDT_G6PD13_036	11-Feb-13	19	F	Pang Roluem	NA	NA	Pv	6.5	5.04	10.8	36.3	72	21.4	29.8	Hb normale	4.7	0.39	30-40%	ViangChan	Hetero	Deficient	Deficient	Deficient		Deficient
RDT_G6PD13_013	11-Feb-13	48	F	Pang Roluem	NA	NA		6.2							Hb normale	7.3	0.61	>60%			Deficient	Deficient	Deficient		Deficient
RDT_G6PD13_061	12-Feb-13	30	M	Pang Roluem	NA	NA	Negative	7.6	5.06	14.6	43.6	86	28.9	33.5	Hb normale	12.1	1.01	>60%			Normal	Normal	Normal	Normal	Normal
RDT_G6PD13_064	12-Feb-13	24	F	Pang Roluem	NA	NA	Negative	6.8	3.49	10.9	35.1	101	31.2	31.1	Hb normale	10.6	0.88	>60%			Normal	Normal	Normal	Normal	Normal
RDT_G6PD13_097	12-Feb-13	18	F	Pang Roluem	NA	NA	Negative	6.1	4.02	10.5	33.7	84	26.1	31.2	HbE_hetero	12.3	1.03	>60%			Normal	Normal	Normal	Normal	Normal
RDT_G6PD13_078	12-Feb-13	18	M	Pang Roluem	NA	NA	Negative	7.5	2.15	6.1	19.4	90	28.4	31.4	HbE_hetero	12.8	1.07	>60%			Normal	Normal	Normal	Normal	Normal
RDT_G6PD13_098	12-Feb-13	18	F	Pang Roluem	NA	NA	Negative	9.7	4.2	10.5	34.6	82	25	30.3	HbE_hetero	13.9	1.16	>60%			Normal	Normal	Normal	Normal	Normal
RDT_G6PD13_079	12-Feb-13	18	M	Pang Roluem	NA	NA	Negative	7.7	4.62	10.8	36.1	78	23.4	29.9	HbE_hetero	15.9	1.33	>60%			Normal	Normal	Normal	Normal	Normal
RDT_G6PD13_063	12-Feb-13	31	M	Pang Roluem	NA	NA	Negative	6.1	4.49	11.8	37.8	84	26.3	31.2	HbE_hetero	16.4	1.37	>60%			Normal	Normal	Normal	Normal	Normal
RDT_G6PD13_077	12-Feb-13	18	M	Pang Roluem	NA	NA	Negative	9.3	3.86	8.5	28.6	74	22	29.7	HbE_hetero	17.3	1.44	>60%			Normal	Normal	Normal	Normal	Normal
RDT_G6PD13_087	12-Feb-13	18	F	Pang Roluem	NA	NA	Negative	5.4	4.6	10.6	34.5	75	23	30.7	HbE_hetero	8.9	0.74	>60%			Normal	Normal	Normal	Normal	Normal
RDT_G6PD13_012	11-Feb-13	64	F	Pang Roluem	NA	NA	Negative	5.1		5.5	18.1	99	30.2	30.4	Hb normale	12	1	>60%			Normal	Normal	Normal		Normal
RDT_G6PD13_021	11-Feb-13	31	F	Pang Roluem	NA	NA	Negative	3		5.3	17.2	92	28.3	30.8	Hb normale	10.5	0.88	>60%			Normal	Normal	Normal		Normal
RDT_G6PD13_160	13-Feb-13	34	M	Pang Roluem	NA	NA	Negative	8.7	4.29	13.1	40.7	95	30.5	32.2	Hb normale	0.8	0.07	<10%	ViangChan	Hemi	Deficient	Deficient	Deficient
RDT_G6PD13_138	13-Feb-13	19	M	Pang Roluem	NA	NA	Negative	5.3	4.15	12	39.3	95	28.9	30.5	Hb normale	0.6	0.05	<10%	ViangChan	Hemi	Deficient	Deficient	Deficient
RDT_G6PD13_200	13-Feb-13	19	F	Pang Roluem	NA	NA	Negative	7.2	4.23	10.9	34.8	82	25.8	31.3	HbE_hetero	4.5	0.38	30-40%	Chinese-5	Hetero	Deficient	Normal	Deficient
RDT_G6PD13_124	13-Feb-13	39	F	Pang Roluem	NA	NA	Negative	5.8	2.83	10.9	34.7	123	38.5	31.4	Hb normale	14.5	1.21	>60%			Normal	Normal	Normal
RDT_G6PD13_123	13-Feb-13	31	F	Pang Roluem	NA	NA	Negative	11.3	3.8	11.6	36.5	96	30.5	31.8	Hb normale	13.8	1.15	>60%			Normal	Normal	Normal
RDT_G6PD13_127	13-Feb-13	20	F	Pang Roluem	NA	NA	Negative	4.6	4.73	9.2	31.3	66	19.5	29.4	HbE_homo	13.8	1.15	>60%			Normal	Normal	Normal
RDT_G6PD13_121	13-Feb-13	51	F	Pang Roluem	NA	NA	Negative	3.4	3.55	10.5	34.1	96	29.6	30.8	Hb normale	13.4	1.12	>60%			Normal	Normal	Normal
RDT_G6PD13_153	13-Feb-13	56	M	Pang Roluem	NA	NA	Negative	6.2	3.7	10	32.8	89	27	30.5	Hb normale	11.8	0.98	>60%			Normal	Normal	Normal
RDT_G6PD13_125	13-Feb-13	55	F	Pang Roluem	NA	NA	Negative	7.2	3.82	10.8	35.6	93	28.3	30.3	Hb normale	9.5	0.79	>60%			Normal	Normal	Normal
RDT_G6PD13_122	13-Feb-13	29	F	Pang Roluem	NA	NA	Negative	7.3	3.6	10.5	34.3	95	29.2	30.6	Hb normale	9	0.75	>60%			Normal	Normal	Normal
RDT_G6PD_13_329	2-May-13	26	F	Andong Buon	NA	NA	Negative	8.8	4.22	10.7	35.2	83	25.4	30.4	HbE_hetero/α-Thalassemia	0.9	0.08	<10%	ViangChan	Homo	Deficient	Deficient
RDT_G6PD_13_338	2-May-13	22	M	Andong Buon	NA	NA	Negative	6.4	4.84	11.6	39.6	82	24	29.3	HbE_hetero/α-Thalassemia	1.2	0.1	<10%	ViangChan	Hemi	Deficient	Deficient
RDT_G6PD13_238	15-Feb-13	33	M	Pang Roluem	NA	NA		6.3	4.51	13.2	41.4	92	29.3	31.9	HbE_hetero	0.6	0.05	<10%	ViangChan	Hemi	Deficient	Deficient
RDT_G6PD_13_257	1-May-13	22	M	Andong Buon	NA	NA	Negative	7.7	4.49	11.6	38	85	25.8	30.5	HbE_hetero/α-Thalassemia	1.2	0.1	<10%	ViangChan	Hemi	Deficient	Deficient
RDT_G6PD_13_843	10-May-13	50	M	Oh Preus	NA	NA	Negative	6	3.67	12.3	39.4	107	33.5	31.2	Hb normale	0.8	0.07	<10%	ViangChan	Hemi	Deficient	Deficient
RDT_G6PD_13_406	3-May-13	58	M	Bar Yakha	NA	NA	Negative	4.6	3.81	10.8	35.8	94	28.3	30.2	HbE_hetero/α-Thalassemia	0.5	0.04	<10%	ViangChan	Hemi	Deficient	Deficient
RDT_G6PD_13_384	3-May-13	52	M	Bar Yakha	NA	NA	Negative	5.4	4.4	14.1	45.1	103	32	31.3	Hb normale	0.5	0.04	<10%	ViangChan	Hemi	Deficient	Deficient
RDT_G6PD_13_379	3-May-13	33	F	Bar Yakha	NA	NA	Negative	8.4	3.77	11.1	35.6	94	29.4	31.2	Hb normale	0.8	0.07	<10%	ViangChan	Homo	Deficient	Deficient
RDT_G6PD13_236	15-Feb-13	29	M	Pang Roluem	NA	NA		10.8	4.93	13.7	44.1	89	27.8	31.1	HbE_hetero	0.6	0.05	<10%	ViangChan	Hemi	Deficient	Deficient
RDT_G6PD_13_669	8-May-13	47	F	Oh Preus	NA	NA	Negative	4.3	3.66	10.8	34.7	95	29.5	31.1	Hb normale	0.6	0.05	<10%	ViangChan	Homo	Deficient	Deficient
RDT_G6PD13_218	14-Feb-13	18	M	Pang Roluem	NA	NA	Negative	9.2	3.81	10.6	33.4	88	27.8	31.7	Hb normale	0.3	0.03	<10%	ViangChan	Hemi	Deficient	Deficient
RDT_G6PD_13_268	1-May-13	23	M	Andong Buon	NA	NA	Negative	5.2	4.39	12.5	41.3	94	28.5	30.3	Hb normale	0.9	0.08	<10%	ViangChan	Hemi	Deficient	Deficient
RDT_G6PD_13_493	4-May-13	22	M	Prey Mangkol	NA	NA	Negative	5.9	4.49	12	40.8	91	26.7	29.4	Hb normale	0.8	0.07	<10%	ViangChan	Hemi	Deficient	Deficient
RDT_G6PD_13_526	6-May-13	24	M	Prey Mangkol	NA	NA	Negative	6.3	4.25	12.4	38.8	91	29.2	32	Hb normale	1.2	0.1	<10%	ViangChan	Hemi	Deficient	Deficient
RDT_G6PD_13_624	7-May-13	23	F	Prey Mangkol	NA	NA	Negative	5.1	4.18	11.1	36.7	88	26.6	30.2	Hb normale	0.8	0.07	<10%	ViangChan	Homo	Deficient	Deficient
RDT_G6PD_13_785	9-May-13	49	M	Oh Preus	NA	NA	Negative	5.9	4.13	13.3	40.9	99	32.2	32.5	Hb normale	1.1	0.09	<10%	ViangChan	Hemi	Deficient	Deficient
RDT_G6PD_13_667	8-May-13	35	M	Oh Preus	NA	NA	Negative	7.6	3.76	11.9	38.6	103	31.6	30.8	Hb normale	0.5	0.04	<10%	CoImbra	Hemi	Deficient	Deficient
RDT_G6PD13_207	14-Feb-13	26	M	Pang Roluem	NA	NA	Negative	7.9	3.57	11.1	35.9	101	31.1	30.9	Hb normale	0.4	0.03	<10%	ViangChan	Hemi	Deficient	Deficient
RDT_G6PD_13_862	24-May-13	52	M	Krachak Kroam	NA	NA		6.8	4.55	12.1	39.6	87	26.6	30.6	HbE_hetero	0.6	0.05	<10%	ViangChan	Hemi	Deficient	Deficient
RDT_G6PD_13_643	8-May-13	18	M	Oh Preus	39	Neg	Negative	5.1	4.78	10.9	37.5	78	22.8	29.1	α-Thalassemia	0.7	0.06	<10%	ViangChan	Hemi	Deficient	Deficient
RDT_G6PD_13_636	7-May-13	24	M	Prey Mangkol	NA	NA	Negative	5.9	4.61	13.4	42.1	91	29.1	31.8	Hb normale	0.9	0.08	<10%	ViangChan	Hemi	Deficient	Deficient
RDT_G6PD_13_271	1-May-13	75	M	Andong Buon	NA	NA	Negative	5.8	3.94	10.3	35.5	90	26.1	29	HbE_hetero/α-Thalassemia	1.2	0.1	<10%	ViangChan	Hemi	Deficient	Deficient
RDT_G6PD_13_653	8-May-13	47	M	Oh Preus	NA	NA	Negative	9.1	3.97	12.8	40.1	101	32.2	31.9	Hb normale	1	0.08	<10%	ViangChan	Hemi	Deficient	Deficient
RDT_G6PD_13_285	1-May-13	20	M	Andong Buon	NA	NA	Negative	8.6	4.78	14.6	46.3	97	30.5	31.5	Hb normale	0.9	0.08	<10%	ViangChan	Hemi	Deficient	Deficient
RDT_G6PD_13_433	4-May-13	60	M	Prey Mangkol	NA	NA	Negative	6.5	4.12	12.3	39.2	95	29.9	31.4	HbE_hetero/α-Thalassemia	0.3	0.03	<10%	ViangChan	Hemi	Deficient	Deficient
RDT_G6PD_13_292	1-May-13	18	F	Andong Buon	NA	NA	Negative	8.9	3.92	11.3	36.9	94	28.8	30.6	Hb normale	1.2	0.1	<10%	ViangChan	Homo	Deficient	Deficient
RDT_G6PD_13_418	3-May-13	42	M	Bar Yakha	NA	NA	Negative	8.6	3.73	12.9	38.7	104	34.6	33.3	Hb normale	0.6	0.05	<10%	ViangChan	Hemi	Deficient	Deficient
RDT_G6PD_13_842	10-May-13	25	M	Oh Preus	NA	NA	Negative	7.1	4.05	11.6	37.5	93	28.6	30.9	Hb normale	0.6	0.05	<10%	ViangChan	Hemi	Deficient	Deficient
RDT_G6PD_13_332	2-May-13	27	M	Andong Buon	NA	NA	Negative	7.2	4.2	12.4	39.1	93	29.5	31.7	Hb normale	1.2	0.1	<10%	ViangChan	Hemi	Deficient	Deficient
RDT_G6PD_13_507	6-May-13	53	M	Prey Mangkol	NA	NA	Negative	10	5.28	10.7	34.9	66	20.3	30.7	HbE/β-Thalassemia	0.8	0.07	<10%	Canton	Hemi	Deficient	Deficient
RDT_G6PD_13_445	4-May-13	37	F	Prey Mangkol	NA	NA	Negative	5.9	3.01	9.3	30.6	102	30.9	30.4	Hb normale	0.9	0.08	<10%	ViangChan	Homo	Deficient	Deficient
RDT_G6PD_13_639	7-May-13	27	M	Prey Mangkol	NA	NA	Negative	6.8	4.36	11.1	36.1	83	25.5	30.7	HbE_hetero	1.1	0.09	<10%	ViangChan	Hemi	Deficient	Deficient
RDT_G6PD_13_935	24-May-13	46	M	Krachak Kroam	NA	NA		4	3.99	11.5	37.5	94	28.8	30.7	Hb normale	1	0.08	<10%	ViangChan	Hemi	Deficient	Deficient
RDT_G6PD_13_591	7-May-13	58	M	Prey Mangkol	NA	NA	Negative	5.5	3.81	13.1	41.2	108	34.4	31.8	Hb normale	0.8	0.07	<10%	ViangChan	Hemi	Deficient	Deficient
RDT_G6PD_13_365	2-May-13	53	M	Bar Yakha	NA	NA	Negative	5.5	4.6	10.2	35.7	78	22.2	28.6	HbE/β-Thalassemia	0.9	0.08	<10%	ViangChan	Hemi	Deficient	Deficient
RDT_G6PD_13_691	8-May-13	54	M	Oh Preus	NA	NA	Negative	6.1	3.23	9.9	33.1	102	30.7	29.9	Hb normale	1.2	0.1	<10%	ViangChan	Hemi	Deficient	Deficient
RDT_G6PD_13_393	3-May-13	22	M	Bar Yakha	NA	NA	Negative	7.6	4.12	12.5	39.9	97	30.3	31.3	Hb normale	0.4	0.03	<10%	Mediterranean	Hemi	Deficient	Deficient
RDT_G6PD_13_385	3-May-13	56	M	Bar Yakha	NA	NA	Negative	7.7	4.03	13	40.1	100	32.3	32.4	Hb normale	0.5	0.04	<10%	ViangChan	Hemi	Deficient	Deficient
RDT_G6PD13_201	14-Feb-13	48	M	Pang Roluem	NA	NA	Negative	7	4.14	13.3	40.3	97	32.1	33	HbE_hetero	0.6	0.05	<10%	ViangChan	Hemi	Deficient	Deficient
RDT_G6PD_13_628	7-May-13	35	M	Prey Mangkol	NA	NA	Negative	7.4	4.14	13.1	40.9	99	31.6	32	Hb normale	2.3	0.19	10-20%	ViangChan	Hemi	Deficient	Deficient
RDT_G6PD_13_888	24-May-13	18	M	Krachak Kroam	NA	NA		12.3	3.86	10.4	34.3	89	26.9	30.3	HbE_hetero	2.1	0.18	10-20%	ViangChan	Hemi	Deficient	Deficient
RDT_G6PD_13_534	6-May-13	28	M	Prey Mangkol	NA	NA	Negative	8	4.38	11.6	38.5	88	26.5	30.1	HbE_hetero/α-Thalassemia	1.4	0.12	10-20%	ViangChan	Hemi	Deficient	Deficient
RDT_G6PD_13_551	6-May-13	37	M	Prey Mangkol	NA	NA	Negative	5.2	4.06	12.5	39.5	97	30.8	31.6	Hb normale	1.3	0.11	10-20%	ViangChan	Hemi	Deficient	Deficient
RDT_G6PD_13_857	24-May-13	30	M	Krachak Kroam	NA	NA		9.2	3.65	11.5	37.1	102	31.5	31	Hb normale	1.3	0.11	10-20%	ViangChan	Hemi	Deficient	Deficient
RDT_G6PD_13_763	9-May-13	26	M	Oh Preus	NA	NA	Negative	6.8	4.87	10	33.1	68	20.5	30.2	HbE/β-Thalassemia	1.3	0.11	10-20%	ViangChan	Hemi	Deficient	Deficient
RDT_G6PD_13_310	1-May-13	25	M	Andong Buon	NA	NA	Negative	12	4.64	13.6	43	93	29.3	31.6	Hb normale	1.3	0.11	10-20%	ViangChan	Hemi	Deficient	Deficient
RDT_G6PD_13_645	8-May-13	41	F	Oh Preus	37.8	Neg	Negative	5	3.13	9.6	31.3	100	30.7	30.7	Hb normale	1.3	0.11	10-20%	ViangChan	Homo	Deficient	Deficient
RDT_G6PD_13_567	7-May-13	44	M	Prey Mangkol	NA	NA	Negative	6.3	4.02	9.7	32.4	81	24.1	29.9	HbE_hetero/α-Thalassemia	3.2	0.27	20-30%	ViangChan	Hemi	Deficient	Deficient
RDT_G6PD_13_948	24-May-13	60	M	Krachak Kroam	NA	NA		8.2	4.36	10.7	34.9	80	24.5	30.7	HbE/β-Thalassemia	2.7	0.23	20-30%	ViangChan	Hemi	Deficient	Deficient
RDT_G6PD_13_685	8-May-13	48	F	Oh Preus	NA	NA	Negative	6.7	4.77	8.2	32	67	17.2	25.6	α-Thalassemia	2.7	0.23	20-30%	ViangChan	Homo	Deficient	Deficient
RDT_G6PD_13_395	3-May-13	19	M	Bar Yakha	NA	NA	Negative	9.3	3.8	11.1	37	97	29.2	30	Hb normale	0.4	0.03	<10%	Mediterranean	Hemi	Deficient	Deficient
RDT_G6PD_13_538	6-May-13	22	M	Prey Mangkol	NA	NA	Negative	11.2	4.93	14.4	45.1	91	29.2	31.9	Hb normale	0.6	0.05	<10%	ViangChan	Hemi	Deficient	Deficient
RDT_G6PD13_202	14-Feb-13	62	F	Pang Roluem	NA	NA	Negative	6.1	3.77	9.3	29.1	77	24.7	32	HbE_hetero	3.9	0.33	30-40%	ViangChan	Hetero	Deficient	Deficient
RDT_G6PD_13_637	7-May-13	18	M	Prey Mangkol	NA	NA	Negative	10.2	3.7	10.5	34.1	92	28.4	30.8	Hb normale	1.1	0.09	<10%	ViangChan	Hemi	Deficient	Deficient
RDT_G6PD_13_582	7-May-13	33	M	Prey Mangkol	NA	NA	Negative	9.9	4.24	13.2	39.8	94	31.1	33.2	Hb normale	1.1	0.09	<10%	ViangChan	Hemi	Deficient	Deficient
RDT_G6PD_13_501	6-May-13	21	M	Prey Mangkol	37.5	NA	Negative	11.4	4.45	12.1	37.8	85	27.2	32	HbE_hetero/α-Thalassemia	1.4	0.12	10-20%	ViangChan	Hemi	Deficient	Deficient
RDT_G6PD_13_595	7-May-13	18	F	Prey Mangkol	NA	NA	Negative	4.9	3.97	8.4	29.9	75	21.2	28.1	Hb normale	3.9	0.33	30-40%	ViangChan	Hetero	Deficient	Deficient
RDT_G6PD_13_452	4-May-13	55	F	Prey Mangkol	NA	NA	Negative	5.5	3.87	11.3	35.2	91	29.2	32.1	Hb normale	5.1	0.43	40-50%	ViangChan	Hetero	Deficient	Deficient
RDT_G6PD_13_266	1-May-13	18	F	Andong Buon	NA	NA	Negative	6.1	3.38	9.5	32	95	28.1	29.7	Hb normale	5.9	0.49	40-50%	ViangChan	Hetero	Deficient	Deficient
RDT_G6PD_13_681	8-May-13	18	F	Oh Preus	NA	NA	Negative	4.5	4.01	10.7	35.7	89	26.7	30	Hb normale	7.3	0.61	>60%			Deficient	Deficient
RDT_G6PD13_215	14-Feb-13	37	M	Pang Roluem	NA	NA		6.7	3.86	11	35.1	91	28.5	31.3	HbE_hetero	2.4	0.2	10-20%	ViangChan	Hemi	Deficient	Deficient
RDT_G6PD13_237	15-Feb-13	23	F	Pang Roluem	NA	NA		6.4	3.71	10.8	36.1	97	29.1	29.9	Hb normale	1.7	0.14	10-20%	ViangChan	Homo	Deficient	Deficient
RDT_G6PD_13_454	4-May-13	24	F	Prey Mangkol	NA	NA	Negative	7.7	3.9	11.8	37.7	97	30.3	31.3	Hb normale	4.5	0.38	30-40%	ViangChan	Hetero	Deficient	Deficient
RDT_G6PD_13_841	10-May-13	20	F	Oh Preus	NA	NA	Negative	6.7	4.09	11.5	36.5	89	28.1	31.5	Hb normale	4.5	0.38	30-40%	ViangChan	Hetero	Deficient	Deficient
RDT_G6PD_13_662	8-May-13	72	F	Oh Preus	NA	NA	Negative	4.7	3.77	9.4	32.1	85	24.9	29.3	HbE_hetero	4.3	0.36	30-40%	CoImbra	Hetero	Deficient	Deficient
RDT_G6PD_13_745	9-May-13	20	F	Oh Preus	NA	NA	Negative	7.2	4.04	10.4	36.1	89	25.7	28.8	Hb normale	4.1	0.34	30-40%	ViangChan	Hetero	Deficient	Deficient
RDT_G6PD_13_660	8-May-13	41	F	Oh Preus	NA	NA	Negative	6.8	3.19	10.3	34	107	32.3	30.3	Hb normale	5.5	0.46	40-50%	Canton	Hetero	Deficient	Deficient
RDT_G6PD_13_728	9-May-13	32	F	Oh Preus	NA	NA	Negative	5.4	3.98	10.3	34.4	86	25.9	29.9	Hb normale	5.1	0.43	40-50%	ViangChan	Hetero	Deficient	Deficient
RDT_G6PD_13_732	9-May-13	21	F	Oh Preus	NA	NA	Negative	6	4.04	11.1	35.7	88	27.5	31.1	Hb normale	6.1	0.51	50-60%	ViangChan	Hetero	Deficient	Deficient
RDT_G6PD_13_451	4-May-13	28	F	Prey Mangkol	NA	NA	Negative	3.7	3.36	10.3	33.1	99	30.7	31.1	Hb normale	4.2	0.35	30-40%	ViangChan	Hetero	Normal	Deficient
RDT_G6PD_13_695	8-May-13	23	F	Oh Preus	NA	NA	Negative	5.1	3.57	10.2	33.2	93	28.6	30.7	Hb normale	4.2	0.35	30-40%	ViangChan	Hetero	Normal	Deficient
RDT_G6PD_13_356	2-May-13	20	F	Bar Yakha	NA	NA	Negative	6.8	4.08	10.9	37.2	91	26.7	29.3	HbE_hetero/α-Thalassemia	4	0.33	30-40%	ViangChan	Hetero	Normal	Deficient
RDT_G6PD_13_360	2-May-13	26	F	Bar Yakha	NA	NA	Negative	5.1	3.37	10.3	34.6	103	30.6	29.8	Hb normale	7.1	0.59	50-60%	Canton	Hetero	Normal	Deficient
RDT_G6PD_13_442	4-May-13	20	F	Prey Mangkol	NA	NA	Negative	8	4.44	8.3	29.8	67	18.7	27.9	Hb normale	9	0.75	>60%			Deficient	Normal
RDT_G6PD_13_597	7-May-13	62	F	Prey Mangkol	NA	NA	Negative	8	4.15	11.7	37	89	28.2	31.6	Hb normale	9.2	0.77	>60%			Deficient	Normal
RDT_G6PD_13_599	7-May-13	27	M	Prey Mangkol	NA	NA	Negative	6	4.57	13.2	42.5	93	28.9	31.1	Hb normale	10.2	0.85	>60%			Deficient	Normal
RDT_G6PD_13_869	24-May-13	44	F	Krachak Kroam	NA	NA		6.7	2.91	6.6	23.4	80	22.7	28.2	HbE/β-Thalassemia	10.1	0.84	>60%			Deficient	Normal
RDT_G6PD_13_657	8-May-13	60	M	Oh Preus	NA	NA	Negative	4.8	3.47	9.5	32.4	93	27.4	29.3	Hb normale	10	0.83	>60%			Deficient	Normal
RDT_G6PD_13_497	4-May-13	43	F	Prey Mangkol	NA	NA	Negative	6.9	4.89	11.8	39.2	80	24.1	30.1	Hb normale	7.4	0.62	>60%			Deficient	Normal
RDT_G6PD_13_472	4-May-13	47	F	Prey Mangkol	NA	NA	Negative	9.1	3.75	11.7	37.3	99	31.2	31.4	Hb normale	10.3	0.86	>60%			Deficient	Normal
RDT_G6PD_13_447	4-May-13	19	F	Prey Mangkol	NA	NA	Negative	9.2	3.87	9.7	33.8	87	25.1	28.7	Hb normale	7	0.58	50-60%	ViangChan	Hetero	Deficient	Normal
RDT_G6PD_13_261	1-May-13	55	M	Andong Buon	NA	NA	Negative	6.4	3.91	12	37.7	96	30.7	31.8	Hb normale	10	0.83	>60%			Normal	Normal
RDT_G6PD_13_738	9-May-13	18	F	Oh Preus	NA	NA	Negative	6.9	3.62	10.4	33.5	93	28.7	31	Hb normale	11.9	0.99	>60%			Normal	Normal
RDT_G6PD_13_856	24-May-13	27	M	Krachak Kroam	NA	NA	Negative	8.5	4.9	15.1	45.5	93	30.8	33.2	Hb normale	10	0.83	>60%			Normal	Normal
RDT_G6PD_13_798	10-May-13	48	F	Oh Preus	NA	NA	Negative	5.1	3.84	10.1	32.7	85	26.3	30.9	Hb normale	10	0.83	>60%			Normal	Normal
RDT_G6PD_13_830	10-May-13	27	M	Oh Preus	NA	NA	Negative	6.8	4.22	13.7	42.4	100	32.5	32.3	Hb normale	11.7	0.98	>60%			Normal	Normal
RDT_G6PD13_169	13-Feb-13	50	M	Pang Roluem	NA	NA		7.1	4.63	13.5	42.3	91	29.2	31.9	Hb normale	9.9	0.83	>60%			Normal	Normal
RDT_G6PD_13_916	24-May-13	43	F	Krachak Kroam	NA	NA	Negative	8.9	2.99	9.1	29.7	99	30.4	30.6	Hb normale	11.6	0.97	>60%			Normal	Normal
RDT_G6PD_13_705	8-May-13	66	F	Oh Preus	NA	NA	Negative	5.4	3.66	10.7	34.6	95	29.2	30.9	Hb normale	9.8	0.82	>60%			Normal	Normal
RDT_G6PD_13_905	24-May-13	26	F	Krachak Kroam	NA	NA	Negative	5.8	3.92	10.8	35.4	90	27.6	30.5	HbE_hetero	9.8	0.82	>60%			Normal	Normal
RDT_G6PD_13_867	24-May-13	25	F	Krachak Kroam	NA	NA	Negative	6.7	2.91	6.6	23.4	80	22.7	28.2	Hb normale	18.7	1.56	>60%			Normal	Normal
RDT_G6PD13_136	13-Feb-13	50	M	Pang Roluem	NA	NA	Negative	8.8	5.36	10.9	36.1	67	20.3	30.2	HbE_homo	18.6	1.55	>60%			Normal	Normal
RDT_G6PD13_146	13-Feb-13	18	M	Pang Roluem	NA	NA		5.8	3.98	10.1	33.6	84	25.4	30.1	Hb normale	11.5	0.96	>60%			Normal	Normal
RDT_G6PD13_140	13-Feb-13	24	F	Pang Roluem	NA	NA		9.6	3.91	11.6	37.4	96	29.7	31	Hb normale	9.7	0.81	>60%			Normal	Normal
RDT_G6PD_13_258	1-May-13	45	F	Andong Buon	NA	NA	Negative	7.8	3.72	10.5	34.3	92	28.2	30.6	Hb normale	9.6	0.8	>60%			Normal	Normal
RDT_G6PD_13_297	1-May-13	42	M	Andong Buon	NA	NA	Negative	9.8	4.37	12.2	39.7	91	27.9	30.7	HbE_hetero/α-Thalassemia	11.4	0.95	>60%			Normal	Normal
RDT_G6PD_13_877	24-May-13	40	F	Krachak Kroam	NA	NA	Negative	8	3.55	10.5	33.1	93	29.6	31.7	Hb normale	9.5	0.79	>60%			Normal	Normal
RDT_G6PD_13_265	1-May-13	48	M	Andong Buon	NA	NA	Negative	6.1	4.04	12.1	39.3	97	30	30.8	Hb normale	9.3	0.78	>60%			Normal	Normal
RDT_G6PD_13_448	4-May-13	49	F	Prey Mangkol	NA	NA	Negative	6.2	2.96	11.4	35.2	119	38.5	32.4	β-Thalassemia	15.5	1.29	>60%			Normal	Normal
RDT_G6PD_13_683	8-May-13	43	F	Oh Preus	NA	NA	Negative	8.3	4.07	11.9	37.3	92	29.2	31.9	Hb normale	11.3	0.94	>60%			Normal	Normal
RDT_G6PD_13_677	8-May-13	75	F	Oh Preus	NA	NA	Negative	5.1	3.62	10.2	34	94	28.2	30	Hb normale	9.3	0.78	>60%			Normal	Normal
RDT_G6PD_13_557	6-May-13	31	M	Prey Mangkol	NA	NA	Negative	9.2	4.35	12.8	42	97	29.4	30.5	Hb normale	11.1	0.93	>60%			Normal	Normal
RDT_G6PD_13_723	9-May-13	57	F	Oh Preus	NA	NA	Negative	5.9	3.19	10.5	34.5	108	32.9	30.4	Hb normale	9.2	0.77	>60%			Normal	Normal
RDT_G6PD_13_898	24-May-13	56	F	Krachak Kroam	NA	NA	Negative	9.3	3.97	9.3	32.3	81	23.4	28.8	Hb normale	9	0.75	>60%			Normal	Normal
RDT_G6PD13_114	12-Feb-13	18	F	Pang Roluem	NA	NA		7.2	4.68	10.5	34.5	74	22.4	30.4	HbE_hetero	18.6	1.55	>60%			Normal	Normal
RDT_G6PD13_088	12-Feb-13	18	M	Pang Roluem	NA	NA		2.1	3.93	9.5	30.9	79	24.2	30.7	α-Thalassemia	14.3	1.19	>60%			Normal	Normal
RDT_G6PD_13_424	4-May-13	43	F	Prey Mangkol	NA	NA	Negative	6.8	4.55	13.9	42.6	94	30.5	32.6	Hb normale	11	0.92	>60%			Normal	Normal
RDT_G6PD_13_799	10-May-13	48	F	Oh Preus	NA	NA	Negative	6	4.01	12.4	37.3	93	30.9	33.2	Hb normale	8.9	0.74	>60%			Normal	Normal
RDT_G6PD_13_524	6-May-13	45	M	Prey Mangkol	NA	NA	Negative	11	4.1	13.7	41.5	101	33.4	33	Hb normale	8.8	0.73	>60%			Normal	Normal
RDT_G6PD_13_922	24-May-13	27	M	Krachak Kroam	NA	NA	Negative	10.3	5.74	13.8	45.2	79	24	30.5	HbE_hetero	17.1	1.43	>60%			Normal	Normal
RDT_G6PD_13_373	3-May-13	42	F	Bar Yakha	NA	NA	Negative	4.1	3.44	9.1	30.5	89	26.5	29.8	Hb normale	11.1	0.93	>60%			Normal	Normal
RDT_G6PD_13_808	10-May-13	18	F	Oh Preus	NA	NA	Negative	8	4.08	10.9	35.6	87	26.7	30.6	Hb normale	9.1	0.76	>60%			Normal	Normal
RDT_G6PD13_116	12-Feb-13	18	M	Pang Roluem	NA	NA		6.3	4.59	10.9	35.8	78	23.7	30.4	HbE_hetero	14.7	1.23	>60%			Normal	Normal
RDT_G6PD_13_847	10-May-13	59	M	Oh Preus	NA	NA	Negative	8	4.16	11	35.3	85	26.4	31.2	HbE_hetero/α-Thalassemia	9.2	0.77	>60%			Normal	Normal
RDT_G6PD_13_312	2-May-13	64	M	Andong Buon	NA	NA	Negative	6.5	4.29	13.9	42.7	100	32.4	32.6	Hb normale	9.2	0.77	>60%			Normal	Normal
RDT_G6PD_13_253	1-May-13	55	F	Andong Buon	NA	NA	Negative	4.8	4.36	10.4	34.9	80	23.9	29.8	HbE_hetero/α-Thalassemia	15.5	1.29	>60%			Normal	Normal
RDT_G6PD_13_464	4-May-13	45	M	Prey Mangkol	NA	NA	Negative	5	4.29	12.8	40.1	93	29.8	31.9	Hb normale	9.3	0.78	>60%			Normal	Normal
RDT_G6PD_13_710	8-May-13	42	M	Oh Preus	NA	NA	Negative	7.1	4.69	14.8	45.3	97	31.6	32.7	Hb normale	11.3	0.94	>60%			Normal	Normal
RDT_G6PD_13_661	8-May-13	18	F	Oh Preus	NA	NA	Negative	8	4.06	10.5	35.5	87	25.9	29.6	Hb normale	11.5	0.96	>60%			Normal	Normal
RDT_G6PD_13_794	10-May-13	39	M	Oh Preus	NA	NA	Negative	6	4.79	12.5	39.5	82	26.1	31.6	HbE_hetero	9.6	0.8	>60%			Normal	Normal
RDT_G6PD_13_674	8-May-13	33	F	Oh Preus	NA	NA	Negative	5.3	4.41	11.9	38.1	86	27	31.2	HbE_hetero	18.3	1.53	>60%			Normal	Normal
RDT_G6PD_13_820	10-May-13	31	M	Oh Preus	NA	NA	Negative	5.3	4.42	11.2	35.5	80	25.3	31.5	HbE_hetero	11.5	0.96	>60%			Normal	Normal
RDT_G6PD13_145	13-Feb-13	33	F	Pang Roluem	NA	NA		9.7	4.66	9.3	31.9	68	20	29.2	HbE_homo	9.8	0.82	>60%			Normal	Normal
RDT_G6PD_13_780	9-May-13	42	F	Oh Preus	NA	NA	Negative	5.9	4.13	9.6	32.7	79	23.2	29.4	HbE_hetero	23.1	1.93	>60%			Normal	Normal
RDT_G6PD13_176	13-Feb-13	47	M	Pang Roluem	NA	NA		5.7	4.26	13.2	40.4	95	31	32.7	Hb normale	9.8	0.82	>60%			Normal	Normal
RDT_G6PD_13_706	8-May-13	43	F	Oh Preus	NA	NA	Negative	5.9	3.87	11.8	38.2	99	30.5	30.9	Hb normale	9.9	0.83	>60%			Normal	Normal
RDT_G6PD13_143	13-Feb-13	29	M	Pang Roluem	NA	NA		6.5	5.05	14.2	46.2	91	28.1	30.7	Hb normale	11.7	0.98	>60%			Normal	Normal
RDT_G6PD13_096	12-Feb-13	18	M	Pang Roluem	NA	NA		12.5	4	11.4	35.7	89	28.5	31.9	Hb normale	11.8	0.98	>60%			Normal	Normal
RDT_G6PD13_196	13-Feb-13	27	M	Pang Roluem	NA	NA		7.4	4.44	11	35.5	80	24.8	31	HbE_hetero	10	0.83	>60%			Normal	Normal
RDT_G6PD_13_744	9-May-13	18	F	Oh Preus	NA	NA	Negative	8.2	4.14	10.5	35.2	85	25.4	29.8	Hb normale	11.9	0.99	>60%			Normal	Normal
RDT_G6PD13_180	13-Feb-13	40	M	Pang Roluem	NA	NA		7.9	4.59	13.2	42.5	93	28.8	31.1	Hb normale	11.9	0.99	>60%			Normal	Normal
RDT_G6PD_13_589	7-May-13	66	M	Prey Mangkol	NA	NA	Negative	5.8	3.91	12.4	39.1	100	31.7	31.7	Hb normale	10	0.83	>60%			Normal	Normal
RDT_G6PD_13_428	4-May-13	37	F	Prey Mangkol	NA	NA	Negative	5.7	3.65	11	35.2	96	30.1	31.3	Hb normale	8.8	0.73	>60%			Normal	Normal
RDT_G6PD_13_425	4-May-13	67	F	Prey Mangkol	NA	NA	Negative	5.5	3.5	9.6	32.5	93	27.4	29.5	Hb normale	10.9	0.91	>60%			Normal	Normal
RDT_G6PD13_232	15-Feb-13	26	M	Pang Roluem	NA	NA		6.3	4.77	12.9	41.5	87	27	31.1	HbE_hetero	8.6	0.72	>60%			Normal	Normal
RDT_G6PD_13_380	3-May-13	27	F	Bar Yakha	NA	NA	Negative	8	3.89	11.5	36.4	94	29.6	31.6	Hb normale	8.6	0.72	>60%			Normal	Normal
RDT_G6PD_13_564	7-May-13	55	M	Prey Mangkol	NA	NA	Negative	6.1	4.51	12.2	39.9	88	27.1	30.6	Hb normale	8.5	0.71	>60%			Normal	Normal
RDT_G6PD_13_835	10-May-13	43	F	Oh Preus	NA	NA	Negative	6.6	3.15	9.1	30.4	97	28.9	29.9	Hb normale	8.5	0.71	>60%			Normal	Normal
RDT_G6PD_13_563	7-May-13	28	F	Prey Mangkol	NA	NA	Negative	7.4	4.61	10.8	36.4	79	23.4	29.7	HbE_hetero/α-Thalassemia	13.6	1.13	>60%			Normal	Normal
RDT_G6PD13_178	13-Feb-13	29	F	Pang Roluem	NA	NA		5.4	3.94	10.5	35.4	90	26.6	29.7	Hb normale	10.8	0.9	>60%			Normal	Normal
RDT_G6PD_13_698	8-May-13	55	F	Oh Preus	NA	NA	Negative	6.1	4.1	11.9	37.9	92	29	31.4	Hb normale	8.4	0.7	>60%			Normal	Normal
RDT_G6PD13_177	13-Feb-13	32	F	Pang Roluem	NA	NA		7.2	3.49	10	33.2	95	28.7	30.1	Hb normale	8.3	0.69	>60%			Normal	Normal
RDT_G6PD_13_546	6-May-13	18	F	Prey Mangkol	NA	NA	Negative	10.3	3.97	11.6	36.7	92	29.2	31.6	Hb normale	8.3	0.69	>60%			Normal	Normal
RDT_G6PD_13_733	9-May-13	23	F	Oh Preus	NA	NA	Negative	6.3	3.5	9.7	32.8	94	27.7	29.6	Hb normale	8.2	0.68	>60%			Normal	Normal
RDT_G6PD_13_387	3-May-13	45	M	Bar Yakha	NA	NA	Negative	8.1	4.31	13.3	40.4	94	30.9	32.9	Hb normale	10.6	0.88	>60%			Normal	Normal
RDT_G6PD_13_836	10-May-13	48	F	Oh Preus	NA	NA	Negative	6	3.9	10.5	35	90	26.9	30	Hb normale	8.1	0.68	>60%			Normal	Normal
RDT_G6PD_13_897	24-May-13	41	F	Krachak Kroam	NA	NA	Negative	11.9	2.57	7.9	26	101	30.7	30.4	Hb normale	7.8	0.65	>60%			Normal	Normal
RDT_G6PD_13_875	24-May-13	57	F	Krachak Kroam	NA	NA	Negative	4.4	3.56	9	29.9	84	25.3	30.1	HbE_hetero	10.6	0.88	>60%			Normal	Normal
RDT_G6PD_13_405	3-May-13	35	F	Bar Yakha	NA	NA	Negative	8.7	4.45	11.7	38.6	87	26.3	30.3	HbE_hetero/α-Thalassemia	7.7	0.64	>60%			Normal	Normal
RDT_G6PD13_182	13-Feb-13	42	F	Pang Roluem	NA	NA		10.7	3.75	10.9	35.1	94	29.1	31.1	Hb normale	7.6	0.63	>60%			Normal	Normal
RDT_G6PD_13_488	4-May-13	18	M	Prey Mangkol	NA	NA	Negative	9.4	5.46	10.4	36.3	66	19	28.7	β-Thalassemia	21.6	1.8	>60%			Normal	Normal
RDT_G6PD13_010	11-Feb-13	51	M	Pang Roluem	NA	NA		4.8	4.38	13.9	43.3	99	31.7	32.1	Hb normale	13	1.08	>60%			Normal	Normal
RDT_G6PD13_175	13-Feb-13	38	M	Pang Roluem	NA	NA		6.9	5.16	13.1	41.8	81	25.4	31.3	HbE_hetero	13	1.08	>60%			Normal	Normal
RDT_G6PD_13_658	8-May-13	30	M	Oh Preus	NA	NA	Negative	9.4	4.48	14.3	44	98	31.9	32.5	Hb normale	10.5	0.88	>60%			Normal	Normal
RDT_G6PD_13_536	6-May-13	25	F	Prey Mangkol	NA	NA	Negative	4.9	3.91	11.6	37.1	95	29.7	31.3	Hb normale	7.6	0.63	>60%			Normal	Normal
RDT_G6PD_13_781	9-May-13	50	M	Oh Preus	NA	NA	Negative	5.7	4.46	13	40.7	91	29.1	31.9	HbE/β-Thalassemia	7.5	0.63	>60%			Normal	Normal
RDT_G6PD_13_392	3-May-13	29	F	Bar Yakha	NA	NA	Negative	6.8	4.61	9.5	31.9	69	20.6	29.8	HbE/β-Thalassemia	17.7	1.48	>60%			Normal	Normal
RDT_G6PD_13_537	6-May-13	32	F	Prey Mangkol	NA	NA	Negative	8	4.07	10.7	35	86	26.3	30.6	α-Thalassemia	7.6	0.63	>60%			Normal	Normal
RDT_G6PD13_244	15-Feb-13	31	F	Pang Roluem	NA	NA		6.1	4.1	11.7	37.8	92	28.5	31	Hb normale	10.6	0.88	>60%			Normal	Normal
RDT_G6PD13_034	11-Feb-13	60	F	Pang Roluem	NA	NA		5.5	2.42	7.6	24.1	100	31.4	31.5	Hb normale	7.6	0.63	>60%			Normal	Normal
RDT_G6PD_13_388	3-May-13	18	M	Bar Yakha	NA	NA	Negative	8.8	4.02	11.5	36.1	90	28.6	31.9	Hb normale	13.2	1.1	>60%			Normal	Normal
RDT_G6PD13_129	13-Feb-13	18	F	Pang Roluem	NA	NA	Negative	3.1	4.14	10.6	34.6	84	25.6	30.6	HbE_hetero	7.8	0.65	>60%			Normal	Normal
RDT_G6PD_13_826	10-May-13	36	M	Oh Preus	NA	NA	Negative	6.8	5.46	13.9	44	81	25.5	31.6	HbE_hetero	10.6	0.88	>60%			Normal	Normal
RDT_G6PD13_047	11-Feb-13	45	F	Pang Roluem	NA	NA		10	4.65	12	37.6	81	25.8	31.9	HbE_hetero	8	0.67	>60%			Normal	Normal
RDT_G6PD_13_863	24-May-13	52	M	Krachak Kroam	NA	NA	Negative	6.2	4.64	12	39.6	85	25.9	30.3	HbE_hetero	13.3	1.11	>60%			Normal	Normal
RDT_G6PD_13_420	3-May-13	18	F	Bar Yakha	NA	NA	Negative	8.6	4.28	10	33.6	79	23.4	29.8	HbE_hetero/α-Thalassemia	8.2	0.68	>60%			Normal	Normal
RDT_G6PD_13_872	24-May-13	47	F	Krachak Kroam	NA	NA	Negative	7.4	4.02	11.8	38.4	96	29.4	30.7	Hb normale	10.7	0.89	>60%			Normal	Normal
RDT_G6PD_13_834	10-May-13	64	F	Oh Preus	NA	NA	Negative	6.8	4	9.3	31.6	79	23.3	29.4	HbE_hetero/α-Thalassemia	8.2	0.68	>60%			Normal	Normal
RDT_G6PD_13_336	2-May-13	27	M	Andong Buon	NA	NA	Negative	8.3	4.86	13.7	44.5	92	28.2	30.8	Hb normale	10.7	0.89	>60%			Normal	Normal
RDT_G6PD13_139	13-Feb-13	23	F	Pang Roluem	NA	NA	Negative	9.9	4.41	12.2	39.6	90	27.7	30.8	Hb normale	8.3	0.69	>60%			Normal	Normal
RDT_G6PD13_249	15-Feb-13	44	M	Pang Roluem	NA	NA		6.8	4.29	13.4	41.5	97	31.2	32.3	Hb normale	10.7	0.89	>60%			Normal	Normal
RDT_G6PD_13_446	4-May-13	18	F	Prey Mangkol	NA	NA	Negative	8.7	3.91	10.8	35.4	91	27.6	30.5	Hb normale	8.4	0.7	>60%			Normal	Normal
RDT_G6PD_13_932	24-May-13	32	F	Krachak Kroam	NA	NA	Negative	11	4.75	10.4	35.3	74	21.9	29.5	Hb normale	13.6	1.13	>60%			Normal	Normal
RDT_G6PD_13_321	2-May-13	43	F	Andong Buon	NA	NA	Negative	4.5	4.71	6.8	26.3	56	14.4	25.9	HbE/β-Thalassemia	8.5	0.71	>60%			Normal	Normal
RDT_G6PD_13_774	9-May-13	48	F	Oh Preus	NA	NA	Negative	6.2	4.59	12.7	41.2	90	27.7	30.8	Hb normale	10.8	0.9	>60%			Normal	Normal
RDT_G6PD_13_630	7-May-13	54	F	Prey Mangkol	NA	NA	Negative	5.6	3.95	10.6	35	89	26.8	30.3	Hb normale	8.5	0.71	>60%			Normal	Normal
RDT_G6PD_13_528	6-May-13	25	M	Prey Mangkol	NA	NA	Negative	8.1	4.16	13.5	41.7	100	32.5	32.4	Hb normale	10.8	0.9	>60%			Normal	Normal
RDT_G6PD13_167	13-Feb-13	74	M	Pang Roluem	NA	NA		8.1	3.8	12.4	38.5	101	32.6	32.2	Hb normale	8.5	0.71	>60%			Normal	Normal
RDT_G6PD_13_414	3-May-13	54	M	Bar Yakha	NA	NA	Negative	10.1	4.07	10.9	35.8	88	26.8	30.4	HbE_hetero/α-Thalassemia	10.8	0.9	>60%			Normal	Normal
RDT_G6PD13_211	14-Feb-13	40	F	Pang Roluem	NA	NA		7.7	3.29	10.8	33.5	102	32.8	32.2	Hb normale	8.6	0.72	>60%			Normal	Normal
RDT_G6PD_13_300	1-May-13	35	F	Andong Buon	NA	NA	Negative	6.9	4.01	10.8	35.7	89	26.9	30.3	Hb normale	14	1.17	>60%			Normal	Normal
RDT_G6PD_13_845	10-May-13	52	M	Oh Preus	NA	NA	Negative	4.1	4.01	12.3	40.1	100	30.7	30.7	Hb normale	8.7	0.73	>60%			Normal	Normal
RDT_G6PD13_190	13-Feb-13	55	M	Pang Roluem	NA	NA		4.3	4.1	11.3	36.5	89	27.6	31	HbE_hetero	8.7	0.73	>60%			Normal	Normal
RDT_G6PD_13_509	6-May-13	21	F	Prey Mangkol	NA	NA	Negative	5.5	3.81	10.8	35.7	94	28.3	30.3	Hb normale	8.8	0.73	>60%			Normal	Normal
RDT_G6PD_13_341	2-May-13	33	M	Bar Yakha	NA	NA	Negative	7.6	4.49	13	41.7	93	29	31.2	Hb normale	10.9	0.91	>60%			Normal	Normal
RDT_G6PD_13_725	9-May-13	51	F	Oh Preus	NA	NA	Negative	4.7	3.92	10.2	34.6	88	26	29.5	Hb normale	8.8	0.73	>60%			Normal	Normal
RDT_G6PD13_073	12-Feb-13	18	F	Pang Roluem	NA	NA		7.6	4.77	12.5	40.2	84	26.2	31.1	Hb normale	11	0.92	>60%			Normal	Normal
RDT_G6PD_13_678	8-May-13	43	F	Oh Preus	NA	NA	Negative	7.2	3.9	11.4	35.1	90	29.2	32.5	Hb normale	8.9	0.74	>60%			Normal	Normal
RDT_G6PD_13_298	1-May-13	24	F	Andong Buon	NA	NA	Negative	9.9	4.06	12.2	36.5	90	30	33.4	Hb normale	17	1.42	>60%			Normal	Normal
RDT_G6PD13_150	13-Feb-13	31	M	Pang Roluem	NA	NA		5.3	4.5	12.6	39.4	88	28	32	Hb normale	8.9	0.74	>60%			Normal	Normal
RDT_G6PD13_229	14-Feb-13	22	F	Pang Roluem	NA	NA		3.9	4.01	10.4	34.2	85	25.9	30.4	Hb normale	9	0.75	>60%			Normal	Normal
RDT_G6PD_13_861	24-May-13	45	M	Krachak Kroam	NA	NA	Negative	5.6	4.21	11.1	36.3	86	26.4	30.6	HbE_hetero	14.5	1.21	>60%			Normal	Normal
RDT_G6PD13_245	15-Feb-13	40	M	Pang Roluem	NA	NA		6.8	4.44	12.5	40.5	91	28.2	30.9	Hb normale	9	0.75	>60%			Normal	Normal
RDT_G6PD_13_832	10-May-13	55	F	Oh Preus	NA	NA	Negative	7.6	4.64	11.5	37.3	80	24.8	30.8	HbE_hetero	11.1	0.93	>60%			Normal	Normal
RDT_G6PD13_055	11-Feb-13	18	F	Pang Roluem	NA	NA		7.9	4.3	11.2	35.6	83	26	31.5	Hb normale	9.2	0.77	>60%			Normal	Normal
RDT_G6PD_13_618	7-May-13	20	F	Prey Mangkol	NA	NA	Negative	7	4.19	11.2	36.8	88	26.7	30.4	Hb normale	14.8	1.23	>60%			Normal	Normal
RDT_G6PD_13_787	9-May-13	47	M	Oh Preus	NA	NA	Negative	9.6	4.79	14.3	45.4	95	29.9	31.5	Hb normale	9.2	0.77	>60%			Normal	Normal
RDT_G6PD13_151	13-Feb-13	53	M	Pang Roluem	NA	NA		8.9	4.44	12.9	41.9	94	29.1	30.8	HbE_hetero	9.2	0.77	>60%			Normal	Normal
RDT_G6PD13_179	13-Feb-13	40	M	Pang Roluem	NA	NA		11.1	4.81	14.6	45.9	95	30.4	31.8	Hb normale	11.2	0.93	>60%			Normal	Normal
RDT_G6PD_13_412	3-May-13	59	M	Bar Yakha	NA	NA	Negative	5.8	4.64	14.4	44.1	95	31	32.7	Hb normale	9.2	0.77	>60%			Normal	Normal
RDT_G6PD_13_720	9-May-13	26	F	Oh Preus	NA	NA	Negative	5.5	4.99	14.6	46.6	93	29.3	31.3	Hb normale	11.3	0.94	>60%			Normal	Normal
RDT_G6PD_13_276	1-May-13	38	F	Andong Buon	37.6	Neg	Negative	10.2	4.35	11.5	37.7	87	26.4	30.5	Hb normale	9.3	0.78	>60%			Normal	Normal
RDT_G6PD_13_342	2-May-13	29	F	Bar Yakha	NA	NA	Negative	6.5	4.42	9.7	33.8	76	21.9	28.7	HbE_hetero/α-Thalassemia	18.6	1.55	>60%			Normal	Normal
RDT_G6PD_13_792	10-May-13	32	M	Oh Preus	NA	NA	Negative	4.6	4.07	14.1	42.9	105	34.6	32.9	Hb normale	9.3	0.78	>60%			Normal	Normal
RDT_G6PD_13_849	10-May-13	25	M	Oh Preus	NA	NA	Negative	6.4	4.87	13.3	42.8	88	27.3	31.1	HbE_hetero/α-Thalassemia	11.3	0.94	>60%			Normal	Normal
RDT_G6PD13_217	14-Feb-13	47	M	Pang Roluem	NA	NA		7.3	4.74	10.9	36.6	77	23	29.8	Hb normale	9.3	0.78	>60%			Normal	Normal
RDT_G6PD_13_366	2-May-13	18	M	Bar Yakha	NA	NA	Negative	7.4	4.85	11.2	37.3	77	23.1	30	HbE_hetero/α-Thalassemia	15.8	1.32	>60%			Normal	Normal
RDT_G6PD_13_901	24-May-13	53	F	Krachak Kroam	NA	NA	Negative	8.7	3.57	10.7	34.9	98	30	30.7	Hb normale	9.4	0.78	>60%			Normal	Normal
RDT_G6PD_13_361	2-May-13	35	M	Bar Yakha	38.5	Neg	Negative	5.9	5.19	14.2	45.4	87	27.4	31.3	Hb normale	9.4	0.78	>60%			Normal	Normal
RDT_G6PD13_161	13-Feb-13	20	F	Pang Roluem	NA	NA		8.2	4.58	11.7	39.7	87	25.5	29.5	Hb normale	9.5	0.79	>60%			Normal	Normal
RDT_G6PD_13_274	1-May-13	18	F	Andong Buon	NA	NA	Negative	6.1	4.46	10.2	35.9	80	22.9	28.4	Hb normale	16.9	1.41	>60%			Normal	Normal
RDT_G6PD_13_422	4-May-13	46	F	Prey Mangkol	NA	NA	Negative	4.2	3.89	12.1	38.7	99	31.1	31.3	Hb normale	9.5	0.79	>60%			Normal	Normal
RDT_G6PD_13_730	9-May-13	46	M	Oh Preus	37.5	NA	Negative	6.6	3.59	12.3	37.9	106	34.3	32.5	Hb normale	9.5	0.79	>60%			Normal	Normal
RDT_G6PD_13_800	10-May-13	57	M	Oh Preus	NA	NA	Negative	6	5.24	13.4	43.2	82	25.6	31	HbE_hetero	9.5	0.79	>60%			Normal	Normal
RDT_G6PD13_044	11-Feb-13	18	F	Pang Roluem	NA	NA		7	4.47	11.3	36.3	81	25.3	31.1	Hb normale	17.5	1.46	>60%			Normal	Normal
RDT_G6PD13_248	15-Feb-13	18	M	Pang Roluem	NA	NA		6.7	6.1	12.1	40	66	19.8	30.3	HbE_homo	9.6	0.8	>60%			Normal	Normal
RDT_G6PD_13_833	10-May-13	28	F	Oh Preus	NA	NA	Negative	8.4	3.83	11.2	35.4	92	29.2	31.6	Hb normale	11.5	0.96	>60%			Normal	Normal
RDT_G6PD_13_839	10-May-13	47	M	Oh Preus	NA	NA	Negative	6.5	3.94	12.9	40.3	102	32.7	32	Hb normale	9.6	0.8	>60%			Normal	Normal
RDT_G6PD_13_688	8-May-13	20	F	Oh Preus	NA	NA	Negative	9.3	4.39	9	31.6	72	20.5	28.5	HbE_hetero	18	1.5	>60%			Normal	Normal
RDT_G6PD_13_945	24-May-13	39	F	Krachak Kroam	NA	NA	Negative	5.7	3.34	11.2	35.5	106	33.5	31.5	Hb normale	9.7	0.81	>60%			Normal	Normal
RDT_G6PD_13_565	7-May-13	42	F	Prey Mangkol	NA	NA	Negative	15.1	3.95	11	36.6	93	27.8	30.1	α-Thalassemia	9.7	0.81	>60%			Normal	Normal
RDT_G6PD_13_812	10-May-13	50	F	Oh Preus	NA	NA	Negative	5.4	2.15	6.8	21.8	101	31.6	31.2	Hb normale	9.7	0.81	>60%			Normal	Normal
RDT_G6PD_13_478	4-May-13	48	F	Prey Mangkol	NA	NA	Negative	7	4.42	9.1	30.3	69	20.6	30	HbE/β-Thalassemia	20.9	1.74	>60%			Normal	Normal
RDT_G6PD_13_818	10-May-13	32	F	Oh Preus	NA	NA	Negative	6.9	3.65	10.9	34.4	94	29.9	31.7	Hb normale	9.8	0.82	>60%			Normal	Normal
RDT_G6PD_13_423	4-May-13	52	M	Prey Mangkol	38	Neg	Negative	5.3	4.19	13.2	40.2	96	31.5	32.8	Hb normale	11.5	0.96	>60%			Normal	Normal
RDT_G6PD_13_718	9-May-13	45	F	Oh Preus	NA	NA	Negative	5.1	3.92	11.8	37	94	30.1	31.9	Hb normale	9.8	0.82	>60%			Normal	Normal
RDT_G6PD_13_629	7-May-13	25	F	Prey Mangkol	NA	NA	Negative	6.1	4.47	10.9	35	78	24.4	31.1	HbE_hetero/α-Thalassemia	18.2	1.52	>60%			Normal	Normal
RDT_G6PD13_242	15-Feb-13	45	M	Pang Roluem	NA	NA		7	4.58	14	44	96	30.6	31.8	Hb normale	9.8	0.82	>60%			Normal	Normal
RDT_G6PD13_155	13-Feb-13	24	M	Pang Roluem	NA	NA		9.6	4.06	12.4	40.1	99	30.5	30.9	Hb normale	11.6	0.97	>60%			Normal	Normal
RDT_G6PD_13_466	4-May-13	27	F	Prey Mangkol	NA	NA	Negative	8.9	4.39	12.3	39.2	89	28	31.4	Hb normale	9.9	0.83	>60%			Normal	Normal
RDT_G6PD_13_943	24-May-13	22	F	Krachak Kroam	NA	NA	Negative	7.6	3.91	12	37	95	30.7	32.4	Hb normale	11.7	0.98	>60%			Normal	Normal
RDT_G6PD13_165	13-Feb-13	52	F	Pang Roluem	NA	NA		6.9	3.92	11	36.5	93	28.1	30.1	HbE_hetero	9.9	0.83	>60%			Normal	Normal
RDT_G6PD_13_680	8-May-13	44	M	Oh Preus	NA	NA	Negative	4.3	4.54	14.5	42.8	94	31.9	33.9	Hb normale	9.9	0.83	>60%			Normal	Normal
RDT_G6PD_13_716	9-May-13	47	M	Oh Preus	NA	NA	Negative	5.7	3.97	11.7	38.8	98	29.5	30.2	Hb normale	9.9	0.83	>60%			Normal	Normal
RDT_G6PD13_168	13-Feb-13	30	M	Pang Roluem	NA	NA		9.2	5.39	11.8	39.1	73	21.9	30.2	HbE_homo	20.5	1.71	>60%			Normal	Normal
RDT_G6PD_13_580	7-May-13	52	M	Prey Mangkol	NA	NA	Negative	4.2	3.97	12.2	37.8	95	30.7	32.3	Hb normale	9.9	0.83	>60%			Normal	Normal
RDT_G6PD_13_335	2-May-13	55	M	Andong Buon	NA	NA	Negative	10.4	4.55	11.9	39.4	87	26.2	30.2	HbE_hetero/α-Thalassemia	9.9	0.83	>60%			Normal	Normal
RDT_G6PD13_066	12-Feb-13	18	F	Pang Roluem	NA	NA		5.5	3.77	10.4	33.5	89	27.6	31	Hb normale	10	0.83	>60%			Normal	Normal
RDT_G6PD_13_377	3-May-13	18	M	Bar Yakha	NA	NA	Negative	7.4	4.59	12.3	38.8	85	26.8	31.7	Hb normale	11.8	0.98	>60%			Normal	Normal
RDT_G6PD_13_894	24-May-13	48	F	Krachak Kroam	NA	NA	Negative	8.1	4.29	9.6	33.2	77	22.4	28.9	HbE_hetero	10	0.83	>60%			Normal	Normal
RDT_G6PD_13_606	7-May-13	26	M	Prey Mangkol	NA	NA	Negative	5.9	4.5	12.7	40.7	90	28.2	31.2	Hb normale	11.8	0.98	>60%			Normal	Normal
RDT_G6PD_13_325	2-May-13	27	M	Andong Buon	NA	NA	Negative	5.7	4.13	12.5	38.7	94	30.3	32.3	Hb normale	10	0.83	>60%			Normal	Normal
RDT_G6PD_13_490	4-May-13	20	M	Prey Mangkol	NA	NA	Negative	12.6	5.7	11	38.8	68	19.3	28.4	β-Thalassemia	20.3	1.69	>60%			Normal	Normal
RDT_G6PD_13_450	4-May-13	31	M	Prey Mangkol	NA	NA	Negative	9.1	4.79	14.7	44.6	93	30.7	33	Hb normale	10	0.83	>60%			Normal	Normal
RDT_G6PD_13_690	8-May-13	48	M	Oh Preus	NA	NA	Negative	6.9	4.12	13.5	42	102	32.8	32.1	Hb normale	10	0.83	>60%			Normal	Normal
RDT_G6PD_13_758	9-May-13	48	M	Oh Preus	NA	NA	Negative	7.9	4.1	12.5	40.9	100	30.5	30.6	Hb normale	11.9	0.99	>60%			Normal	Normal
RDT_G6PD13_141	13-Feb-13	18	F	Pang Roluem	NA	NA		8.3	3.77	11.5	36.1	96	30.5	31.9	Hb normale	12	1	>60%			Normal	Normal
RDT_G6PD_13_340	2-May-13	18	F	Andong Buon	NA	NA	Negative	8.1	4.13	10.7	36.5	88	25.9	29.3	Hb normale	10.1	0.84	>60%			Normal	Normal
RDT_G6PD13_216	14-Feb-13	27	M	Pang Roluem	NA	NA		9.5	4.41	13.2	41.1	93	29.9	32.1	Hb normale	10.5	0.88	>60%			Normal	Normal
RDT_G6PD_13_791	10-May-13	37	M	Oh Preus	NA	NA	Negative	5.7	4.46	13	40.7	91	29.1	31.9	Hb normale	7.5	0.63	>60%			Normal	Normal
RDT_G6PD13_130	13-Feb-13	32	F	Pang Roluem	NA	NA	Negative	6.1	3.69	10.7	35	95	29	30.6	Hb normale	7.5	0.63	>60%			Normal	Normal
RDT_G6PD13_219	14-Feb-13	35	M	Pang Roluem	NA	NA		8.6	4.46	12.8	40.1	90	28.7	31.9	Hb normale	12.9	1.08	>60%			Normal	Normal
RDT_G6PD_13_672	8-May-13	40	F	Oh Preus	NA	NA	Negative	5.2	4.33	12.1	38.8	90	27.9	31.2	Hb normale	10.5	0.88	>60%			Normal	Normal
RDT_G6PD_13_279	1-May-13	53	M	Andong Buon	NA	NA	Negative	9.1	4.35	11.3	38.3	88	26	29.5	HbE_hetero/α-Thalassemia	7.4	0.62	>60%			Normal	Normal
RDT_G6PD13_091	12-Feb-13	18	F	Pang Roluem	NA	NA		8.1	4.46	11.6	37.6	84	26	30.9	α-Thalassemia	10.5	0.88	>60%			Normal	Normal
RDT_G6PD_13_858	24-May-13	52	F	Krachak Kroam	NA	NA	Negative	10.6	3.66	11	34.5	94	30.1	31.9	Hb normale	7.3	0.61	>60%			Normal	Normal
RDT_G6PD_13_778	9-May-13	45	M	Oh Preus	NA	NA	Negative	7.6	4.22	10.77	36.1	86	25.4	29.6	Hb normale	12.8	1.07	>60%			Normal	Normal
RDT_G6PD_13_327	2-May-13	37	M	Andong Buon	NA	NA	Negative	8.8	4.32	12	39.5	91	27.8	30.4	HbE_hetero/α-Thalassemia	12.8	1.07	>60%			Normal	Normal
RDT_G6PD_13_837	10-May-13	37	M	Oh Preus	NA	NA	Negative	7.1	4.38	13.5	42	96	30.8	32.1	Hb normale	10.4	0.87	>60%			Normal	Normal
RDT_G6PD_13_893	24-May-13	27	M	Krachak Kroam	NA	NA	Negative	6.5	4.38	14.3	44.4	101	32.6	32.2	Hb normale	10.4	0.87	>60%			Normal	Normal
RDT_G6PD_13_519	6-May-13	28	F	Prey Mangkol	NA	NA	Negative	5.2	4.04	8.8	31.6	78	21.8	27.8	Hb normale	12.8	1.07	>60%			Normal	Normal
RDT_G6PD_13_803	10-May-13	18	M	Oh Preus	NA	NA	Negative	10.1	4.01	11.7	37	92	29.2	31.6	Hb normale	10.4	0.87	>60%			Normal	Normal
RDT_G6PD13_220	14-Feb-13	18	M	Pang Roluem	NA	NA		5.8	3.83	10.8	33.1	86	28.2	32.6	Hb normale	12.7	1.06	>60%			Normal	Normal
RDT_G6PD13_081	12-Feb-13	18	M	Pang Roluem	NA	NA		6.3	4.32	12.1	38	88	28	31.8	Hb normale	12.7	1.06	>60%			Normal	Normal
RDT_G6PD_13_547	6-May-13	34	F	Prey Mangkol	NA	NA	Negative	3.4	3.5	10	32.5	93	28.6	30.8	Hb normale	10.4	0.87	>60%			Normal	Normal
RDT_G6PD_13_704	8-May-13	20	F	Oh Preus	NA	NA	Negative	8.5	4.11	12.4	39.7	97	30.2	31.2	Hb normale	10.4	0.87	>60%			Normal	Normal
RDT_G6PD_13_871	24-May-13	54	M	Krachak Kroam	NA	NA	Negative	7.6	4.87	13.1	43.2	89	26.9	30.3	HbE_hetero	12.6	1.05	>60%			Normal	Normal
RDT_G6PD_13_548	6-May-13	18	F	Prey Mangkol	NA	NA	Negative	5.7	3.97	11.2	36.4	92	28.2	30.8	Hb normale	10.4	0.87	>60%			Normal	Normal
RDT_G6PD_13_489	4-May-13	22	F	Prey Mangkol	NA	NA	Negative	10	4.5	9.1	32.8	73	20.2	27.7	β-Thalassemia	22.5	1.88	>60%			Normal	Normal
RDT_G6PD_13_269	1-May-13	20	M	Andong Buon	NA	NA	Negative	6.3	4.47	13.1	41.6	93	29.3	31.5	Hb normale	12.6	1.05	>60%			Normal	Normal
RDT_G6PD_13_743	9-May-13	43	F	Oh Preus	NA	NA	Negative	8.3	4.32	11.7	38.9	90	27.1	30.1	Hb normale	12.6	1.05	>60%			Normal	Normal
RDT_G6PD_13_823	10-May-13	37	M	Oh Preus	NA	NA	Negative	6.3	4.05	12.5	39	96	30.9	32.1	Hb normale	10.3	0.86	>60%			Normal	Normal
RDT_G6PD_13_788	9-May-13	32	M	Oh Preus	NA	NA	Negative	6.8	4.7	12.6	40.4	86	26.8	31.2	Hb normale	10.3	0.86	>60%			Normal	Normal
RDT_G6PD13_147	13-Feb-13	18	M	Pang Roluem	NA	NA		6.6	3.62	6.7	25	69	18.5	26.8	Hb normale	21.9	1.83	>60%			Normal	Normal
RDT_G6PD13_037	11-Feb-13	46	M	Pang Roluem	NA	NA		5.2	4.28	11.9	37.6	88	27.8	31.6	HbE_hetero	10.3	0.86	>60%			Normal	Normal
RDT_G6PD_13_368	2-May-13	65	M	Bar Yakha	NA	NA	Negative	4.8	3.85	11.7	36.9	96	30.4	31.7	Hb normale	10.3	0.86	>60%			Normal	Normal
RDT_G6PD_13_437	4-May-13	18	F	Prey Mangkol	NA	NA	Negative	7.1	4.08	9.6	33	81	23.5	29.1	Hb normale	10.4	0.87	>60%			Normal	Normal
RDT_G6PD13_197	13-Feb-13	65	M	Pang Roluem	NA	NA		8.5	4.54	12.2	40.4	89	26.9	30.2	HbE_hetero	12.6	1.05	>60%			Normal	Normal
RDT_G6PD_13_776	9-May-13	18	F	Oh Preus	NA	NA	Negative	8.1	3.43	9.9	33.4	97	28.9	29.6	Hb normale	10.4	0.87	>60%			Normal	Normal
RDT_G6PD_13_556	6-May-13	41	F	Prey Mangkol	NA	NA	Negative	6.9	3.97	12.1	38.1	96	30.5	31.8	Hb normale	12.7	1.06	>60%			Normal	Normal
RDT_G6PD13_053	11-Feb-13	28	F	Pang Roluem	NA	NA		9.3	4	10.2	33.4	84	25.5	30.5	HbE_hetero	10.4	0.87	>60%			Normal	Normal
RDT_G6PD_13_663	8-May-13	69	M	Oh Preus	NA	NA	Negative	7	5.08	9.6	33.4	66	18.9	28.7	β-Thalassemia	23.6	1.97	>60%			Normal	Normal
RDT_G6PD_13_281	1-May-13	40	F	Andong Buon	NA	NA	Negative	5.6	3.59	11.1	35.9	100	30.9	30.9	Hb normale	10.4	0.87	>60%			Normal	Normal
RDT_G6PD_13_441	4-May-13	50	F	Prey Mangkol	NA	NA	Negative	5.1	3.23	9.7	31.8	98	30	30.5	Hb normale	10.4	0.87	>60%			Normal	Normal
RDT_G6PD13_205	14-Feb-13	18	M	Pang Roluem	NA	NA	Negative	8.4	5.22	15.7	48.2	92	30.1	32.6	Hb normale	10.4	0.87	>60%			Normal	Normal
RDT_G6PD_13_529	6-May-13	30	F	Prey Mangkol	NA	NA	Negative	7.8	3.96	10.8	36	91	27.3	30	Hb normale	12.8	1.07	>60%			Normal	Normal
RDT_G6PD_13_671	8-May-13	21	M	Oh Preus	NA	NA	Negative	7.9	5.2	13.3	44.1	85	25.6	30.2	Hb normale	10.4	0.87	>60%			Normal	Normal
RDT_G6PD_13_351	2-May-13	20	M	Bar Yakha	39.2	Neg	Negative	6.5	4.53	12.1	39.2	87	26.7	30.9	HbE_hetero/α-Thalassemia	12.8	1.07	>60%			Normal	Normal
RDT_G6PD_13_736	9-May-13	57	M	Oh Preus	NA	NA	Negative	7.7	4.69	9.3	32.2	69	19.8	28.9	HbE/β-Thalassemia	22	1.83	>60%			Normal	Normal
RDT_G6PD_13_576	7-May-13	41	M	Prey Mangkol	NA	NA	Negative	7.6	4.74	13.9	44.4	94	29.3	31.3	Hb normale	10.4	0.87	>60%			Normal	Normal
RDT_G6PD13_174	13-Feb-13	44	M	Pang Roluem	NA	NA		6.7	4.34	12.1	38.8	89	27.9	31.2	Hb normale	10.4	0.87	>60%			Normal	Normal
RDT_G6PD_13_399	3-May-13	46	M	Bar Yakha	NA	NA	Negative	6	5.39	14.8	47.6	88	27.5	31.1	Hb normale	10.4	0.87	>60%			Normal	Normal
RDT_G6PD_13_587	7-May-13	63	F	Prey Mangkol	NA	NA	Negative	6.9	4.36	10.7	36	83	24.5	29.7	Hb normale	12.9	1.08	>60%			Normal	Normal
RDT_G6PD_13_402	3-May-13	21	F	Bar Yakha	NA	NA	Negative	7.4	3.53	11.3	35.3	100	32	32	Hb normale	10.5	0.88	>60%			Normal	Normal
RDT_G6PD_13_838	10-May-13	21	F	Oh Preus	NA	NA	Negative	8	4.02	10.5	33.2	83	26.1	31.6	Hb normale	10.5	0.88	>60%			Normal	Normal
RDT_G6PD_13_322	2-May-13	23	F	Andong Buon	NA	NA	Negative	4.8	3.86	9.3	31.3	81	24.1	29.7	HbE_hetero/α-Thalassemia	10.5	0.88	>60%			Normal	Normal
RDT_G6PD13_149	13-Feb-13	36	M	Pang Roluem	NA	NA		7.5	4.66	13	42.2	91	27.9	30.8	Hb normale	12.9	1.08	>60%			Normal	Normal
RDT_G6PD13_210	14-Feb-13	47	F	Pang Roluem	NA	NA		7.9	3.82	10.6	34.1	89	27.7	31.1	Hb normale	10.5	0.88	>60%			Normal	Normal
RDT_G6PD_13_367	2-May-13	52	F	Bar Yakha	NA	NA	Negative	5.2	4.19	10.8	36.1	86	25.8	29.9	HbE_hetero/α-Thalassemia	10.5	0.88	>60%			Normal	Normal
RDT_G6PD_13_605	7-May-13	55	F	Prey Mangkol	NA	NA	Negative	11.3	3.46	10.1	33.3	96	29.2	30.3	Hb normale	10.5	0.88	>60%			Normal	Normal
RDT_G6PD_13_419	3-May-13	52	F	Bar Yakha	NA	NA	Negative	11.4	4.47	11.4	36.4	81	25.5	31.3	HbE_hetero/α-Thalassemia	13	1.08	>60%			Normal	Normal
RDT_G6PD13_058	11-Feb-13	28	M	Pang Roluem	NA	NA		6.3		4.1	13.6	79	23.8	30.1	HbE_hetero	10.5	0.88	>60%			Normal	Normal
RDT_G6PD_13_443	4-May-13	29	M	Prey Mangkol	NA	NA	Negative	7.3	4.43	13.4	42	95	30.2	31.9	Hb normale	10.5	0.88	>60%			Normal	Normal
RDT_G6PD_13_511	6-May-13	30	M	Prey Mangkol	NA	NA	Negative	7.2	4.68	14	40.8	87	29.9	34.3	Hb normale	10.5	0.88	>60%			Normal	Normal
RDT_G6PD_13_665	8-May-13	45	M	Oh Preus	NA	NA	Negative	7.7	5.41	12.3	41.3	76	22.7	29.8	HbE_hetero	17.2	1.43	>60%			Normal	Normal
RDT_G6PD_13_741	9-May-13	47	M	Oh Preus	NA	NA	Negative	5.7	3.58	11.6	37.9	106	32.4	30.6	Hb normale	10.5	0.88	>60%			Normal	Normal
RDT_G6PD_13_530	6-May-13	52	M	Prey Mangkol	NA	NA	Negative	5.2	4.12	13	40.3	98	31.6	32.3	Hb normale	10.5	0.88	>60%			Normal	Normal
RDT_G6PD_13_346	2-May-13	28	F	Bar Yakha	NA	NA	Negative	5.5	3.93	10.3	35.3	90	26.2	29.2	HbE_hetero/α-Thalassemia	10.6	0.88	>60%			Normal	Normal
RDT_G6PD_13_911	24-May-13	54	M	Krachak Kroam	NA	NA	Negative	4.6	3.5	12	38.6	110	34.3	31.1	Hb normale	13.1	1.09	>60%			Normal	Normal
RDT_G6PD13_198	13-Feb-13	44	F	Pang Roluem	NA	NA		8.4	4.16	10.5	33.7	81	25.2	31.2	HbE_hetero	10.6	0.88	>60%			Normal	Normal
RDT_G6PD_13_766	9-May-13	46	F	Oh Preus	NA	NA	Negative	5.6	3.91	11.2	37	95	28.6	30.3	Hb normale	10.6	0.88	>60%			Normal	Normal
RDT_G6PD_13_386	3-May-13	48	F	Bar Yakha	NA	NA	Negative	5.9	4.1	11.1	35.6	87	27.1	31.2	HbE_hetero/α-Thalassemia	10.6	0.88	>60%			Normal	Normal
RDT_G6PD_13_290	1-May-13	21	M	Andong Buon	NA	NA	Negative	8.2	4.72	13.6	43.6	92	28.8	31.2	Hb normale	13.2	1.1	>60%			Normal	Normal
RDT_G6PD_13_880	24-May-13	60	F	Krachak Kroam	NA	NA	Negative	6	3.63	10.1	33.4	92	27.8	30.2	Hb normale	10.6	0.88	>60%			Normal	Normal
RDT_G6PD_13_540	6-May-13	19	M	Prey Mangkol	37.5	NA	Negative	5.7	4.54	13.5	42.9	94	29.7	31.5	Hb normale	10.6	0.88	>60%			Normal	Normal
RDT_G6PD13_227	14-Feb-13	20	M	Pang Roluem	NA	NA		7.4	4.64	13.8	44.1	95	29.7	31.3	Hb normale	10.6	0.88	>60%			Normal	Normal
RDT_G6PD13_189	13-Feb-13	44	F	Pang Roluem	NA	NA		7.9	4.01	10.5	34.6	86	26.2	30.3	α-Thalassemia	13.3	1.11	>60%			Normal	Normal
RDT_G6PD13_173	13-Feb-13	42	M	Pang Roluem	NA	NA		5.1	4.12	12	38.7	94	29.1	31	HbE_hetero	10.6	0.88	>60%			Normal	Normal
RDT_G6PD_13_280	1-May-13	42	M	Andong Buon	NA	NA	Negative	8.2	4.64	13.2	43.3	93	28.4	30.5	Hb normale	10.6	0.88	>60%			Normal	Normal
RDT_G6PD_13_656	8-May-13	44	M	Oh Preus	NA	NA	Negative	5	4.14	13.2	41	99	31.9	32.2	Hb normale	10.6	0.88	>60%			Normal	Normal
RDT_G6PD_13_533	6-May-13	18	F	Prey Mangkol	NA	NA	Negative	9.3	3.65	11	36.1	99	30.1	30.5	Hb normale	13.4	1.12	>60%			Normal	Normal
RDT_G6PD_13_670	8-May-13	45	M	Oh Preus	NA	NA	Negative	5.4	4.97	13	42.3	85	26.2	30.7	Hb normale	10.6	0.88	>60%			Normal	Normal
RDT_G6PD_13_592	7-May-13	60	M	Prey Mangkol	NA	NA	Negative	6.2	4	12.9	40	100	32.3	32.3	Hb normale	10.6	0.88	>60%			Normal	Normal
RDT_G6PD_13_793	10-May-13	27	F	Oh Preus	NA	NA	Negative	4.3	3.94	11.2	34.9	89	28.4	32.1	Hb normale	10.7	0.89	>60%			Normal	Normal
RDT_G6PD_13_396	3-May-13	18	M	Bar Yakha	NA	NA	Negative	9.1	4.45	11.7	37.1	83	26.3	31.5	Hb normale	13.4	1.12	>60%			Normal	Normal
RDT_G6PD_13_523	6-May-13	49	F	Prey Mangkol	NA	NA	Negative	7.1	3.63	10.6	35.5	98	29.2	29.9	HbE_hetero/α-Thalassemia	10.7	0.89	>60%			Normal	Normal
RDT_G6PD13_029	11-Feb-13	53	F	Pang Roluem	NA	NA		4.9	4.39	11.9	38.3	87	27.1	31.1	Hb normale	10.7	0.89	>60%			Normal	Normal
RDT_G6PD_13_910	24-May-13	62	F	Krachak Kroam	NA	NA	Negative	6.5	3.9	10	33.2	85	25.6	30.1	HbE_hetero	10.7	0.89	>60%			Normal	Normal
RDT_G6PD_13_331	2-May-13	24	F	Andong Buon	NA	NA	Negative	5.7	3.49	9.1	30.3	87	26.1	30	HbE_hetero/α-Thalassemia	13.5	1.13	>60%			Normal	Normal
RDT_G6PD_13_481	4-May-13	27	M	Prey Mangkol	NA	NA	Negative	11.3	5.07	13.5	43.8	86	26.6	30.8	Hb normale	10.7	0.89	>60%			Normal	Normal
RDT_G6PD_13_430	4-May-13	30	M	Prey Mangkol	NA	NA	Negative	9.3	4.5	13.3	41.5	92	29.6	32	Hb normale	10.7	0.89	>60%			Normal	Normal
RDT_G6PD_13_795	10-May-13	42	M	Oh Preus	NA	NA	Negative	10.1	4.65	14.1	42	90	30.3	33.6	Hb normale	10.7	0.89	>60%			Normal	Normal
RDT_G6PD13_101	12-Feb-13	18	M	Pang Roluem	NA	NA		7.8	4.34	12	37.6	87	27.6	31.9	Hb normale	13.5	1.13	>60%			Normal	Normal
RDT_G6PD_13_734	9-May-13	47	M	Oh Preus	NA	NA	Negative	4.7	3.93	12.1	38.7	98	30.8	31.3	Hb normale	10.7	0.89	>60%			Normal	Normal
RDT_G6PD13_154	13-Feb-13	61	M	Pang Roluem	NA	NA		6.6	3.99	12.8	40.8	102	32.1	31.4	Hb normale	10.7	0.89	>60%			Normal	Normal
RDT_G6PD_13_568	7-May-13	25	F	Prey Mangkol	NA	NA	Negative	7.2	4.32	11.9	39.2	91	27.5	30.4	Hb normale	10.8	0.9	>60%			Normal	Normal
RDT_G6PD_13_575	7-May-13	49	M	Prey Mangkol	NA	NA	Negative	6.4	5.19	10.1	34.1	66	19.5	29.6	HbE/β-Thalassemia	19	1.58	>60%			Normal	Normal
RDT_G6PD_13_603	7-May-13	29	F	Prey Mangkol	NA	NA	Negative	6.7	3.76	11	35.9	95	29.3	30.6	Hb normale	10.8	0.9	>60%			Normal	Normal
RDT_G6PD_13_934	24-May-13	33	F	Krachak Kroam	NA	NA	Negative	8.5	3.6	9.9	32.6	91	27.5	30.4	Hb normale	10.8	0.9	>60%			Normal	Normal
RDT_G6PD_13_581	7-May-13	34	F	Prey Mangkol	NA	NA	Negative	4.5	4.05	13.2	40.6	100	32.6	32.5	Hb normale	10.8	0.9	>60%			Normal	Normal
RDT_G6PD_13_390	3-May-13	32	F	Bar Yakha	NA	NA	Negative	5.8	2.78	7.8	27.4	99	28.1	28.5	Hb normale	13.7	1.14	>60%			Normal	Normal
RDT_G6PD_13_544	6-May-13	53	F	Prey Mangkol	NA	NA	Negative	7.2	3.88	11.2	36	93	28.9	31.1	Hb normale	10.8	0.9	>60%			Normal	Normal
RDT_G6PD_13_717	9-May-13	74	F	Oh Preus	NA	NA	Negative	6.3	3.78	10.8	34.6	92	28.6	31.2	Hb normale	10.8	0.9	>60%			Normal	Normal
RDT_G6PD_13_461	4-May-13	24	M	Prey Mangkol	NA	NA	Negative	8.7	4.49	13	41.5	92	29	31.3	Hb normale	10.8	0.9	>60%			Normal	Normal
RDT_G6PD_13_477	4-May-13	18	M	Prey Mangkol	NA	NA	Negative	10.7	4.6	11.5	38	83	25	30.3	HbE_hetero	13.8	1.15	>60%			Normal	Normal
RDT_G6PD_13_596	7-May-13	25	M	Prey Mangkol	NA	NA	Negative	6.6	4.36	11.9	38.9	89	27.3	30.6	HbE_hetero/α-Thalassemia	10.8	0.9	>60%			Normal	Normal
RDT_G6PD_13_919	24-May-13	36	M	Krachak Kroam	NA	NA	Negative	5.6	4.33	13.4	42.9	99	30.9	31.2	Hb normale	10.8	0.9	>60%			Normal	Normal
RDT_G6PD_13_417	3-May-13	39	M	Bar Yakha	NA	NA	Negative	6.6	4.46	12.4	39.8	89	27.8	31.2	Hb normale	10.8	0.9	>60%			Normal	Normal
RDT_G6PD_13_652	8-May-13	58	M	Oh Preus	NA	NA	Negative	7.8	4.56	12.2	39.1	86	26.8	31.2	HbE_hetero	13.8	1.15	>60%			Normal	Normal
RDT_G6PD_13_801	10-May-13	18	F	Oh Preus	NA	NA	Negative	7.2	4.25	11.1	36.9	87	26.1	30.1	Hb normale	10.9	0.91	>60%			Normal	Normal
RDT_G6PD_13_831	10-May-13	29	F	Oh Preus	NA	NA	Negative	7.6	3.78	11	35.4	94	29.1	31.1	Hb normale	10.9	0.91	>60%			Normal	Normal
RDT_G6PD_13_747	9-May-13	64	F	Oh Preus	NA	NA	Negative	5.6	3.96	12.2	39.2	99	30.8	31.1	Hb normale	10.9	0.91	>60%			Normal	Normal
RDT_G6PD13_113	12-Feb-13	18	M	Pang Roluem	NA	NA		6.9	4.66	10.4	35.7	77	22.3	29.1	HbE_hetero	17.8	1.48	>60%			Normal	Normal
RDT_G6PD_13_687	8-May-13	18	M	Oh Preus	NA	NA	Negative	10.1	4.52	13.4	41.5	92	29.6	32.3	Hb normale	10.9	0.91	>60%			Normal	Normal
RDT_G6PD_13_571	7-May-13	19	M	Prey Mangkol	NA	NA	Negative	8.2	4.42	13.4	41.6	94	30.3	32.2	Hb normale	10.9	0.91	>60%			Normal	Normal
RDT_G6PD_13_807	10-May-13	26	M	Oh Preus	NA	NA	Negative	4.1	3.87	10.7	34.3	89	27.6	31.2	Hb normale	10.9	0.91	>60%			Normal	Normal
RDT_G6PD_13_363	2-May-13	27	M	Bar Yakha	NA	NA	Negative	6.2	4.45	12.8	41	92	28.8	31.2	Hb normale	10.9	0.91	>60%			Normal	Normal
RDT_G6PD_13_611	7-May-13	28	M	Prey Mangkol	NA	NA	Negative	7.4	4.06	12.4	39.2	97	30.5	31.6	Hb normale	10.9	0.91	>60%			Normal	Normal
RDT_G6PD_13_676	8-May-13	30	M	Oh Preus	NA	NA	Negative	7.3	4.48	13.2	41.6	93	29.5	31.7	Hb normale	10.9	0.91	>60%			Normal	Normal
RDT_G6PD_13_330	2-May-13	18	F	Andong Buon	NA	NA	Negative	7.8	3.43	9.6	32.5	95	28	29.5	Hb normale	14.2	1.18	>60%			Normal	Normal
RDT_G6PD_13_535	6-May-13	35	M	Prey Mangkol	NA	NA	Negative	6.5	4.46	13.5	42.6	96	30.3	31.7	Hb normale	10.9	0.91	>60%			Normal	Normal
RDT_G6PD_13_494	4-May-13	43	M	Prey Mangkol	NA	NA	Negative	6.2	4.08	12.4	39.8	98	30.4	31.2	Hb normale	10.9	0.91	>60%			Normal	Normal
RDT_G6PD_13_427	4-May-13	63	M	Prey Mangkol	NA	NA	Negative	6.7	4.4	13.3	41.1	93	30.2	32.4	Hb normale	10.9	0.91	>60%			Normal	Normal
RDT_G6PD_13_923	24-May-13	20	M	Krachak Kroam	NA	NA	Negative	9	5.27	13	42.3	80	24.7	30.7	HbE_hetero	14.2	1.18	>60%			Normal	Normal
RDT_G6PD_13_829	10-May-13	26	F	Oh Preus	NA	NA	Negative	4.5	2.72	8.2	27.6	101	30.1	29.7	Hb normale	11	0.92	>60%			Normal	Normal
RDT_G6PD_13_915	24-May-13	28	F	Krachak Kroam	NA	NA	Negative	6.3	3.89	10.2	34.3	88	26.2	29.7	α-Thalassemia	11	0.92	>60%			Normal	Normal
RDT_G6PD13_183	13-Feb-13	41	F	Pang Roluem	NA	NA		6.8	4.11	12.2	39.5	96	29.7	30.9	Hb normale	11	0.92	>60%			Normal	Normal
RDT_G6PD_13_870	24-May-13	23	F	Krachak Kroam	NA	NA	Negative	8.4	4.12	9.5	32.6	79	23.1	29.1	Hb normale	17	1.42	>60%			Normal	Normal
RDT_G6PD_13_668	8-May-13	43	F	Oh Preus	NA	NA	Negative	7.4	3.6	11.1	36.2	101	30.8	30.7	Hb normale	11	0.92	>60%			Normal	Normal
RDT_G6PD_13_731	9-May-13	19	M	Oh Preus	NA	NA	Negative	6.9	4.66	13.4	43.4	93	28.8	30.9	Hb normale	11	0.92	>60%			Normal	Normal
RDT_G6PD_13_378	3-May-13	21	M	Bar Yakha	NA	NA	Negative	7.9	4.86	14.6	43.9	90	30	33.3	Hb normale	11	0.92	>60%			Normal	Normal
RDT_G6PD_13_531	6-May-13	28	M	Prey Mangkol	NA	NA	Negative	5.8	4.89	12.9	41.5	85	26.4	31.1	Hb normale	11	0.92	>60%			Normal	Normal
RDT_G6PD_13_765	9-May-13	49	M	Oh Preus	NA	NA	Negative	5.9	4.11	12	38.9	95	29.2	30.8	Hb normale	11	0.92	>60%			Normal	Normal
RDT_G6PD_13_545	6-May-13	54	M	Prey Mangkol	NA	NA	Negative	4.8	4.36	13.1	40.7	93	30	32.2	Hb normale	11	0.92	>60%			Normal	Normal
RDT_G6PD13_075	12-Feb-13	18	F	Pang Roluem	NA	NA		6.8	4.14	12.3	38.3	93	29.7	32.1	Hb normale	11.1	0.93	>60%			Normal	Normal
RDT_G6PD13_023	11-Feb-13	18	F	Pang Roluem	NA	NA		4.5	3.34	8.9	28.8	86	26.6	30.9	Hb normale	14.6	1.22	>60%			Normal	Normal
RDT_G6PD_13_917	24-May-13	46	F	Krachak Kroam	NA	NA	Negative	6.3	3.64	11.1	34.8	96	30.5	31.9	Hb normale	11.1	0.93	>60%			Normal	Normal
RDT_G6PD13_074	12-Feb-13	49	F	Pang Roluem	NA	NA		4.9	4.39	12.7	40.2	92	28.9	31.6	Hb normale	11.1	0.93	>60%			Normal	Normal
RDT_G6PD_13_577	7-May-13	53	F	Prey Mangkol	NA	NA	Negative	5.6	3.75	11.3	36.2	97	30.1	31.2	Hb normale	11.1	0.93	>60%			Normal	Normal
RDT_G6PD13_181	13-Feb-13	23	M	Pang Roluem	37.6	Non Pf		11.8	5.39	14.7	47.6	88	27.3	30.9	HbE_hetero	14.6	1.22	>60%			Normal	Normal
RDT_G6PD_13_638	7-May-13	18	M	Prey Mangkol	NA	NA	Negative	8.6	4.78	14.4	44.4	93	30.1	32.4	Hb normale	11.1	0.93	>60%			Normal	Normal
RDT_G6PD13_231	15-Feb-13	19	M	Pang Roluem	NA	NA		11.3	4.84	13.8	44	91	28.5	31.4	Hb normale	11.1	0.93	>60%			Normal	Normal
RDT_G6PD_13_465	4-May-13	22	M	Prey Mangkol	NA	NA	Negative	11.1	4.4	13.1	40.9	93	29.8	32	Hb normale	11.1	0.93	>60%			Normal	Normal
RDT_G6PD_13_584	7-May-13	18	F	Prey Mangkol	37.5	NA	Negative	9.3	4.94	11.5	37.7	76	23.3	30.5	HbE_hetero/α-Thalassemia	17.1	1.43	>60%			Normal	Normal
RDT_G6PD13_241	15-Feb-13	49	M	Pang Roluem	NA	NA		6.9	3.98	11.9	37.5	94	29.9	31.7	Hb normale	11.1	0.93	>60%			Normal	Normal
RDT_G6PD_13_825	10-May-13	50	M	Oh Preus	NA	NA	Negative	5.1	4.36	14.2	44	101	32.6	32.3	Hb normale	11.1	0.93	>60%			Normal	Normal
RDT_G6PD_13_777	9-May-13	56	M	Oh Preus	NA	NA	Negative	7.2	4.31	13	40.6	94	30.2	32	Hb normale	11.1	0.93	>60%			Normal	Normal
RDT_G6PD_13_593	7-May-13	34	F	Prey Mangkol	NA	NA	Negative	6	3.58	10.6	34.1	95	29.6	31.1	Hb normale	11.2	0.93	>60%			Normal	Normal
RDT_G6PD13_225	14-Feb-13	18	M	Pang Roluem	NA	NA		9.4	3.75	11.8	37.4	100	31.5	31.6	Hb normale	11.2	0.93	>60%			Normal	Normal
RDT_G6PD13_148	13-Feb-13	22	M	Pang Roluem	NA	NA		7.5	4.3	12.6	40.4	94	29.3	31.2	Hb normale	11.2	0.93	>60%			Normal	Normal
RDT_G6PD_13_455	4-May-13	31	M	Prey Mangkol	NA	NA	Negative	7.3	4.01	12.8	39.8	99	31.9	32.2	Hb normale	11.2	0.93	>60%			Normal	Normal
RDT_G6PD_13_372	3-May-13	42	F	Bar Yakha	NA	NA	Negative	8.4	3.76	8.7	29.2	78	23.1	29.8	HbE_hetero/α-Thalassemia	15.2	1.27	>60%			Normal	Normal
RDT_G6PD_13_460	4-May-13	48	M	Prey Mangkol	NA	NA	Negative	8	4.09	12.9	40.8	100	31.5	31.6	Hb normale	11.2	0.93	>60%			Normal	Normal
RDT_G6PD_13_324	2-May-13	67	M	Andong Buon	NA	NA	Negative	5.1	3.66	10.6	35.1	96	29	30.2	Hb normale	11.2	0.93	>60%			Normal	Normal
RDT_G6PD_13_369	2-May-13	24	F	Bar Yakha	NA	NA	Negative	7.9	4.14	12.4	38.8	94	30	32	Hb normale	11.3	0.94	>60%			Normal	Normal
RDT_G6PD_13_761	9-May-13	18	M	Oh Preus	NA	NA	Negative	8.5	4.78	12.9	42.8	90	27	30.1	HbE_hetero	15.3	1.28	>60%			Normal	Normal
RDT_G6PD13_246	15-Feb-13	32	F	Pang Roluem	NA	NA		5.7	3.64	11.3	36.1	99	31	31.3	Hb normale	11.3	0.94	>60%			Normal	Normal
RDT_G6PD_13_714	9-May-13	34	F	Oh Preus	NA	NA	Negative	7.6	4.4	13.3	41.7	95	30.2	31.9	Hb normale	11.3	0.94	>60%			Normal	Normal
RDT_G6PD_13_822	10-May-13	42	F	Oh Preus	NA	NA	Negative	8.6	4.02	12.2	38.1	95	30.3	32	Hb normale	11.3	0.94	>60%			Normal	Normal
RDT_G6PD_13_621	7-May-13	40	F	Prey Mangkol	NA	NA	Negative	8.5	4.79	11	36.8	77	23	29.9	HbE_hetero/α-Thalassemia	17.9	1.49	>60%			Normal	Normal
RDT_G6PD13_166	13-Feb-13	57	F	Pang Roluem	NA	NA		12.2	4.42	11.2	37	84	25.3	30.3	α-Thalassemia	11.3	0.94	>60%			Normal	Normal
RDT_G6PD_13_590	7-May-13	63	F	Prey Mangkol	NA	NA	Negative	8.4	3.91	11.2	35.9	92	28.6	31.2	Hb normale	11.3	0.94	>60%			Normal	Normal
RDT_G6PD13_059	11-Feb-13	18	M	Pang Roluem	NA	NA		7.2	4.25	10.6	33.6	79	24.9	31.5	Hb normale	11.3	0.94	>60%			Normal	Normal
RDT_G6PD_13_727	9-May-13	40	F	Oh Preus	NA	NA	Negative	8.1	4.93	10.4	34.3	70	21.1	30.3	HbE/β-Thalassemia	15.7	1.31	>60%			Normal	Normal
RDT_G6PD_13_889	24-May-13	28	M	Krachak Kroam	NA	NA	Negative	5.7	4.71	13.1	40.6	86	27.8	32.3	Hb normale	11.3	0.94	>60%			Normal	Normal
RDT_G6PD_13_316	2-May-13	35	M	Andong Buon	NA	NA	Negative	5.6	4.14	12.9	41.8	101	31.2	30.9	Hb normale	11.3	0.94	>60%			Normal	Normal
RDT_G6PD_13_891	24-May-13	40	M	Krachak Kroam	NA	NA	Negative	5.5	4.52	12.6	39.99	88	27.9	31.6	Hb normale	11.3	0.94	>60%			Normal	Normal
RDT_G6PD_13_931	24-May-13	31	M	Krachak Kroam	NA	NA	Negative	4.7	4.47	11.7	39	87	26.2	30	Hb normale	15.8	1.32	>60%			Normal	Normal
RDT_G6PD_13_467	4-May-13	23	F	Prey Mangkol	NA	NA	Negative	9.2	4.41	9.3	31.2	71	21.1	29.8	HbE/β-Thalassemia	11.4	0.95	>60%			Normal	Normal
RDT_G6PD_13_873	24-May-13	37	F	Krachak Kroam	NA	NA	Negative	8.1	4.08	11.1	35.9	88	27.2	30.9	Hb normale	11.4	0.95	>60%			Normal	Normal
RDT_G6PD_13_937	24-May-13	41	F	Krachak Kroam	NA	NA	Negative	8.7	4.23	12.3	39.8	94	29.1	30.9	Hb normale	11.4	0.95	>60%			Normal	Normal
RDT_G6PD_13_852	24-May-13	52	F	Krachak Kroam	NA	NA	Negative	6.9	3.6	9.8	31.3	87	27.2	31.3	HbE_hetero	11.4	0.95	>60%			Normal	Normal
RDT_G6PD_13_426	4-May-13	57	F	Prey Mangkol	NA	NA	Negative	7	4.26	13.3	42.2	99	31.2	31.5	Hb normale	11.4	0.95	>60%			Normal	Normal
RDT_G6PD_13_790	9-May-13	33	M	Oh Preus	NA	NA	Negative	5.3	4.47	11.7	38.5	86	26.2	30.4	Hb normale	11.4	0.95	>60%			Normal	Normal
RDT_G6PD13_162	13-Feb-13	41	M	Pang Roluem	NA	NA		9.2	4.67	12.6	40.8	87	27	30.9	Hb normale	11.4	0.95	>60%			Normal	Normal
RDT_G6PD_13_500	4-May-13	49	F	Prey Mangkol	NA	NA	Negative	5.5	4.61	9.2	33	72	20	27.9	β-Thalassemia	18.7	1.56	>60%			Normal	Normal
RDT_G6PD_13_485	4-May-13	48	M	Prey Mangkol	NA	NA	Negative	6.8	4.86	12.5	40.8	84	25.7	30.6	HbE_hetero	11.4	0.95	>60%			Normal	Normal
RDT_G6PD_13_850	10-May-13	51	M	Oh Preus	NA	NA	Negative	6	4.07	10.9	36.6	90	26.8	29.8	Hb normale	11.4	0.95	>60%			Normal	Normal
RDT_G6PD_13_827	10-May-13	53	M	Oh Preus	NA	NA	Negative	6.9	4.59	12.3	38.8	85	26.8	31.7	HbE_hetero	11.4	0.95	>60%			Normal	Normal
RDT_G6PD13_170	13-Feb-13	54	M	Pang Roluem	NA	NA		9.3	5.35	14.3	47.9	90	26.7	29.9	Hb normale	11.4	0.95	>60%			Normal	Normal
RDT_G6PD_13_762	9-May-13	54	M	Oh Preus	NA	NA	Negative	3.1	3.71	11.3	36.9	99	30.5	30.6	Hb normale	11.4	0.95	>60%			Normal	Normal
RDT_G6PD13_192	13-Feb-13	18	F	Pang Roluem	37.8	Neg		8.5	4.22	10.2	34.4	82	24.2	29.7	HbE_hetero	11.5	0.96	>60%			Normal	Normal
RDT_G6PD13_050	11-Feb-13	18	F	Pang Roluem	NA	NA		5.6	3.88	9.5	31.4	81	24.5	30.3	Hb normale	11.5	0.96	>60%			Normal	Normal
RDT_G6PD_13_359	2-May-13	21	F	Bar Yakha	NA	NA	Negative	8.1	4.28	9.4	31.5	74	22	29.8	HbE/β-Thalassemia	17.5	1.46	>60%			Normal	Normal
RDT_G6PD_13_749	9-May-13	18	F	Oh Preus	NA	NA	Negative	6.7	4.44	12	38.9	88	27	30.8	Hb normale	11.5	0.96	>60%			Normal	Normal
RDT_G6PD_13_319	2-May-13	22	F	Andong Buon	NA	NA	Negative	6.3	4.32	11.9	38.3	89	27.5	31.1	Hb normale	11.5	0.96	>60%			Normal	Normal
RDT_G6PD_13_435	4-May-13	28	F	Prey Mangkol	NA	NA	Negative	5.6	3.99	11.4	36.6	92	28.6	31.1	Hb normale	11.5	0.96	>60%			Normal	Normal
RDT_G6PD_13_502	6-May-13	52	F	Prey Mangkol	NA	NA	Negative	3.3	2.54	8	27.5	108	31.5	29.1	Hb normale	17.9	1.49	>60%			Normal	Normal
RDT_G6PD13_085	12-Feb-13	29	F	Pang Roluem	NA	NA		4.1	4.56	9.9	33.3	73	21.7	29.7	HbE_homo	11.5	0.96	>60%			Normal	Normal
RDT_G6PD_13_876	24-May-13	31	F	Krachak Kroam	NA	NA	Negative	9	3.59	10.3	33.2	92	28.7	31	Hb normale	11.5	0.96	>60%			Normal	Normal
RDT_G6PD_13_641	8-May-13	49	F	Oh Preus	NA	NA	Negative	5.7	4.7	12.9	40.4	86	27.4	31.9	HbE_hetero	11.5	0.96	>60%			Normal	Normal
RDT_G6PD_13_647	8-May-13	48	F	Oh Preus	NA	NA	Negative	5.4	4.14	9.3	32.2	78	22.5	28.9	HbE_hetero	18.7	1.56	>60%			Normal	Normal
RDT_G6PD_13_692	8-May-13	19	M	Oh Preus	NA	NA	Negative	6.4	4.49	12.5	40.9	91	27.8	30.6	Hb normale	11.5	0.96	>60%			Normal	Normal
RDT_G6PD_13_804	10-May-13	22	M	Oh Preus	NA	NA	Negative	5.9	4.25	12.3	38.1	90	28.9	32.3	Hb normale	11.5	0.96	>60%			Normal	Normal
RDT_G6PD_13_260	1-May-13	27	M	Andong Buon	NA	NA	Negative	7.3	4.68	14.7	46.3	99	31.4	31.7	Hb normale	11.5	0.96	>60%			Normal	Normal
RDT_G6PD_13_541	6-May-13	28	M	Prey Mangkol	NA	NA	Negative	9.4	4.21	13.5	41.8	99	32.1	32.3	Hb normale	11.5	0.96	>60%			Normal	Normal
RDT_G6PD_13_930	24-May-13	28	M	Krachak Kroam	NA	NA	Negative	6.4	4.91	12.8	41.3	84	26.1	31	Hb normale	11.5	0.96	>60%			Normal	Normal
RDT_G6PD13_230	14-Feb-13	29	M	Pang Roluem	NA	NA		7.4	4.94	12.9	40.7	82	26.1	31.7	Hb normale	11.5	0.96	>60%			Normal	Normal
RDT_G6PD_13_768	9-May-13	29	M	Oh Preus	NA	NA	Negative	7.5	5.35	14.4	45.8	86	26.9	31.4	Hb normale	11.5	0.96	>60%			Normal	Normal
RDT_G6PD_13_307	1-May-13	27	F	Andong Buon	NA	NA	Negative	10.8	3.9	9.4	31.3	80	24.1	30	HbE_hetero/α-Thalassemia	18.5	1.54	>60%			Normal	Normal
RDT_G6PD13_233	15-Feb-13	32	M	Pang Roluem	NA	NA		5.2	4.64	12.9	42.8	92	27.8	30.1	α-Thalassemia	11.5	0.96	>60%			Normal	Normal
RDT_G6PD_13_613	7-May-13	50	M	Prey Mangkol	NA	NA	Negative	8.9	4.6	13.8	43.2	94	30	31.9	Hb normale	11.5	0.96	>60%			Normal	Normal
RDT_G6PD_13_659	8-May-13	51	M	Oh Preus	NA	NA	Negative	5.4	4.85	13.9	42.6	88	28.7	32.6	Hb normale	11.5	0.96	>60%			Normal	Normal
RDT_G6PD_13_468	4-May-13	60	F	Prey Mangkol	NA	NA	Negative	5.2	4.36	8.7	30.1	69	20	28.9	HbE/β-Thalassemia	19.7	1.64	>60%			Normal	Normal
RDT_G6PD_13_906	24-May-13	56	M	Krachak Kroam	NA	NA	Negative	6.5	3.33	10.4	33.9	102	31.2	30.7	Hb normale	11.5	0.96	>60%			Normal	Normal
RDT_G6PD_13_262	1-May-13	23	F	Andong Buon	NA	NA	Negative	4.6	4.48	12	39.3	88	26.8	30.5	Hb normale	11.6	0.97	>60%			Normal	Normal
RDT_G6PD13_060	11-Feb-13	26	F	Pang Roluem	NA	NA		6.2	3.17	8.9	28.4	90	28.1	31.3	HbE_hetero	11.6	0.97	>60%			Normal	Normal
RDT_G6PD13_027	11-Feb-13	18	M	Pang Roluem	NA	NA		6.6	4.57	10.4	35	77	22.8	29.7	α-Thalassemia	18.1	1.51	>60%			Normal	Normal
RDT_G6PD_13_903	24-May-13	53	F	Krachak Kroam	NA	NA	Negative	9.8	3.02	8.9	28.7	95	29.5	31	Hb normale	11.6	0.97	>60%			Normal	Normal
RDT_G6PD_13_438	4-May-13	18	M	Prey Mangkol	NA	NA	Negative	6.7	4.5	11.5	38.3	85	25.6	30	Hb normale	11.6	0.97	>60%			Normal	Normal
RDT_G6PD_13_885	24-May-13	18	M	Krachak Kroam	NA	NA	Negative	5.3	4.54	12.2	40.4	89	26.9	30.2	Hb normale	11.6	0.97	>60%			Normal	Normal
RDT_G6PD_13_635	7-May-13	43	M	Prey Mangkol	NA	NA	Negative	12.2	4.62	12.5	40	87	27.1	31.3	Hb normale	32.8	2.73	>60%			Normal	Normal
RDT_G6PD_13_805	10-May-13	24	M	Oh Preus	NA	NA	Negative	7.9	4.96	11.6	37	75	23.4	31.4	HbE_hetero	11.6	0.97	>60%			Normal	Normal
RDT_G6PD_13_317	2-May-13	34	M	Andong Buon	NA	NA	Negative	5.1	3.97	11.8	39	98	29.7	30.3	Hb normale	11.6	0.97	>60%			Normal	Normal
RDT_G6PD_13_693	8-May-13	20	F	Oh Preus	NA	NA	Negative	9.9	4.33	11.9	38.7	89	27.5	30.7	Hb normale	11.7	0.98	>60%			Normal	Normal
RDT_G6PD_13_694	8-May-13	18	F	Oh Preus	NA	NA	Negative	8.6	4.33	11.6	37.6	87	26.8	30.9	Hb normale	12.6	1.05	>60%			Normal	Normal
RDT_G6PD_13_604	7-May-13	29	M	Prey Mangkol	NA	NA	Negative	6.4	4.44	13	40.4	91	29.3	32.2	Hb normale	10.3	0.86	>60%			Normal	Normal
RDT_G6PD_13_306	1-May-13	25	F	Andong Buon	NA	NA	Negative	7.3	4.48	10.5	35.4	79	23.4	29.7	HbE_hetero/α-Thalassemia	11.7	0.98	>60%			Normal	Normal
RDT_G6PD_13_904	24-May-13	33	F	Krachak Kroam	NA	NA	Negative	6.3	3.83	11.4	36.7	96	29.8	31.1	Hb normale	11.7	0.98	>60%			Normal	Normal
RDT_G6PD_13_755	9-May-13	40	F	Oh Preus	NA	NA	Negative	9	3.92	11.5	37.1	95	29.3	31	Hb normale	11.7	0.98	>60%			Normal	Normal
RDT_G6PD_13_474	4-May-13	44	F	Prey Mangkol	NA	NA	Negative	8.2	3.43	10.1	33.6	98	29.4	30.1	Hb normale	11.7	0.98	>60%			Normal	Normal
RDT_G6PD_13_784	9-May-13	48	F	Oh Preus	NA	NA	Negative	6.6	3.54	10.3	34.1	96	29.1	30.2	Hb normale	11.7	0.98	>60%			Normal	Normal
RDT_G6PD13_065	12-Feb-13	18	M	Pang Roluem	NA	NA		6.8	4.29	12.2	37.6	88	28.4	32.4	Hb normale	11.7	0.98	>60%			Normal	Normal
RDT_G6PD_13_819	10-May-13	26	M	Oh Preus	NA	NA	Negative	7	4.18	11.9	38.4	92	28.5	31	Hb normale	11.7	0.98	>60%			Normal	Normal
RDT_G6PD_13_558	6-May-13	40	F	Prey Mangkol	NA	NA	Negative	6.3	3.99	8.5	30.6	77	21.3	27.8	Hb normale	19.8	1.65	>60%			Normal	Normal
RDT_G6PD_13_614	7-May-13	75	M	Prey Mangkol	NA	NA	Negative	7.4	4.78	13.2	41.8	87	27.6	31.6	Hb normale	11.7	0.98	>60%			Normal	Normal
RDT_G6PD_13_358	2-May-13	18	F	Bar Yakha	NA	NA	Negative	6.9	4.01	11.1	36	90	27.7	30.8	Hb normale	11.8	0.98	>60%			Normal	Normal
RDT_G6PD_13_293	1-May-13	33	F	Andong Buon	NA	NA	Negative	7.7	4.06	11.2	36.3	89	27.6	30.9	HbE_hetero/α-Thalassemia	11.8	0.98	>60%			Normal	Normal
RDT_G6PD_13_816	10-May-13	40	F	Oh Preus	NA	NA	Negative	10.3	4.72	10.1	35.1	74	21.4	28.8	HbE_hetero	11.8	0.98	>60%			Normal	Normal
RDT_G6PD13_107	12-Feb-13	18	M	Pang Roluem	NA	NA		6.2	4.09	9.6	32.2	79	23.5	29.8	α-Thalassemia	11.8	0.98	>60%			Normal	Normal
RDT_G6PD13_228	14-Feb-13	25	M	Pang Roluem	NA	NA		8.3	4.21	12.9	39.6	94	30.6	32.6	Hb normale	10.3	0.86	>60%			Normal	Normal
RDT_G6PD_13_515	6-May-13	18	F	Prey Mangkol	NA	NA	Negative	8.3	5.27	10.3	35.2	67	19.5	29.3	HbE/β-Thalassemia	20.6	1.72	>60%			Normal	Normal
RDT_G6PD_13_476	4-May-13	18	M	Prey Mangkol	NA	NA	Negative	7	3.97	11.8	37.1	93	29.7	31.8	Hb normale	11.8	0.98	>60%			Normal	Normal
RDT_G6PD_13_633	7-May-13	24	M	Prey Mangkol	NA	NA	Negative	5	4.5	13	41.2	92	28.9	31.6	Hb normale	11.8	0.98	>60%			Normal	Normal
RDT_G6PD_13_650	8-May-13	59	F	Oh Preus	NA	NA	Negative	6	4.61	9.1	31	67	19.7	29.4	HbE/β-Thalassemia	20.7	1.73	>60%			Normal	Normal
RDT_G6PD_13_539	6-May-13	28	M	Prey Mangkol	NA	NA	Negative	12.9	5.08	13.5	43.5	86	26.6	31	HbE_hetero/α-Thalassemia	11.8	0.98	>60%			Normal	Normal
RDT_G6PD_13_301	1-May-13	33	M	Andong Buon	NA	NA	Negative	7.8	4.73	14.4	45.7	97	30.4	31.5	Hb normale	11.8	0.98	>60%			Normal	Normal
RDT_G6PD13_120	12-Feb-13	18	F	Pang Roluem	NA	NA		10.5	4.22	10.2	34.3	81	24.2	29.7	Hb normale	11.9	0.99	>60%			Normal	Normal
RDT_G6PD_13_879	24-May-13	49	M	Krachak Kroam	NA	NA	Negative	6.8	4.14	12.8	40.4	98	30.9	31.7	Hb normale	12.5	1.04	>60%			Normal	Normal
RDT_G6PD_13_473	4-May-13	18	M	Prey Mangkol	37.5	NA	Negative	8.1	4.59	11.3	37.2	81	24.6	30.4	HbE_hetero	12.5	1.04	>60%			Normal	Normal
RDT_G6PD13_137	13-Feb-13	67	F	Pang Roluem	NA	NA	Negative	7.8	3.64	9.7	32.5	89	26.6	29.8	Hb normale	10.3	0.86	>60%			Normal	Normal
RDT_G6PD_13_504	6-May-13	52	F	Prey Mangkol	NA	NA	Negative	5	4.25	10.3	33.6	79	24.2	30.7	HbE_hetero/α-Thalassemia	19.8	1.65	>60%			Normal	Normal
RDT_G6PD13_062	12-Feb-13	25	F	Pang Roluem	NA	NA		8.1	4.16	11.9	37.2	89	28.6	32	Hb normale	11.9	0.99	>60%			Normal	Normal
RDT_G6PD_13_927	24-May-13	46	F	Krachak Kroam	NA	NA	Negative	5.5	4.2	11.5	37.7	90	27.4	30.5	Hb normale	11.9	0.99	>60%			Normal	Normal
RDT_G6PD_13_753	9-May-13	48	F	Oh Preus	NA	NA	Negative	9.3	3.98	11.2	36.2	91	28.1	30.9	HbE_hetero	11.9	0.99	>60%			Normal	Normal
RDT_G6PD_13_318	2-May-13	49	F	Andong Buon	NA	NA	Negative	3.6	3.88	10.7	33.8	87	27.6	31.7	Hb normale	11.9	0.99	>60%			Normal	Normal
RDT_G6PD_13_724	9-May-13	53	F	Oh Preus	NA	NA	Negative	6.1	3.86	11.2	36.4	94	29	30.8	Hb normale	11.9	0.99	>60%			Normal	Normal
RDT_G6PD_13_770	9-May-13	21	M	Oh Preus	NA	NA	Negative	6.1	4.56	13.5	42.9	94	29.6	31.5	Hb normale	11.9	0.99	>60%			Normal	Normal
RDT_G6PD_13_631	7-May-13	74	F	Prey Mangkol	NA	NA	Negative	5.7	4.58	9.4	32.2	70	20.5	29.2	HbE/β-Thalassemia	19.8	1.65	>60%			Normal	Normal
RDT_G6PD_13_499	4-May-13	50	M	Prey Mangkol	NA	NA	Negative	8.9	4.16	12.9	40.4	97	31	31.9	Hb normale	11.9	0.99	>60%			Normal	Normal
RDT_G6PD_13_709	8-May-13	64	M	Oh Preus	NA	NA	Negative	4.7	4.03	11.2	38	94	27.8	29.5	Hb normale	11.9	0.99	>60%			Normal	Normal
RDT_G6PD_13_588	7-May-13	48	M	Prey Mangkol	NA	NA	Negative	5.9	5.07	11.2	36.4	72	22.1	30.8	HbE/β-Thalassemia	20.1	1.68	>60%			Normal	Normal
RDT_G6PD_13_416	3-May-13	19	F	Bar Yakha	NA	NA	Negative	7.8	4.02	10.5	34.6	86	26.1	30.3	HbE_hetero/α-Thalassemia	12	1	>60%			Normal	Normal
RDT_G6PD_13_277	1-May-13	29	F	Andong Buon	NA	NA	Negative	6.1	4.76	13.7	44.7	94	28.8	30.6	Hb normale	12	1	>60%			Normal	Normal
RDT_G6PD_13_552	6-May-13	49	F	Prey Mangkol	NA	NA	Negative	6.7	3.6	10.3	33.2	92	28.6	31	Hb normale	12	1	>60%			Normal	Normal
RDT_G6PD_13_503	6-May-13	57	F	Prey Mangkol	NA	NA	Negative	7.1	3.54	10.3	34	96	29.1	30.3	Hb normale	10.3	0.86	>60%			Normal	Normal
RDT_G6PD_13_295	1-May-13	26	F	Andong Buon	NA	NA	Negative	5.1	3.39	10.8	35.2	104	31.9	30.7	Hb normale	10.3	0.86	>60%			Normal	Normal
RDT_G6PD13_049	11-Feb-13	18	F	Pang Roluem	NA	NA		9.1	4.86	8.4	28.5	59	17.3	29.5	HbE_homo	27.6	2.3	>60%			Normal	Normal
RDT_G6PD_13_532	6-May-13	21	F	Prey Mangkol	NA	NA	Negative	7.1	3.75	11.2	36.5	97	29.9	30.7	Hb normale	12.5	1.04	>60%			Normal	Normal
RDT_G6PD_13_882	24-May-13	20	F	Krachak Kroam	NA	NA	Negative	8.8	4.06	12	37.7	93	29.6	31.8	Hb normale	12.5	1.04	>60%			Normal	Normal
RDT_G6PD13_195	13-Feb-13	23	F	Pang Roluem	NA	NA		9.7	4.23	11.2	37.3	88	26.5	30	Hb normale	10.3	0.86	>60%			Normal	Normal
RDT_G6PD_13_767	9-May-13	59	M	Oh Preus	NA	NA	Negative	5.5	5.13	15	46.1	90	29.2	32.5	Hb normale	10.2	0.85	>60%			Normal	Normal
RDT_G6PD_13_601	7-May-13	18	M	Prey Mangkol	NA	NA	Negative	5	4.51	11.6	37.5	83	25.7	30.9	HbE_hetero/α-Thalassemia	12.4	1.03	>60%			Normal	Normal
RDT_G6PD_13_574	7-May-13	53	M	Prey Mangkol	NA	NA	Negative	6.9	3.88	12.8	40.4	104	33	31.7	Hb normale	10.2	0.85	>60%			Normal	Normal
RDT_G6PD_13_459	4-May-13	36	M	Prey Mangkol	NA	NA	Negative	6.3	4.9	14.3	45.5	93	29.2	31.4	Hb normale	10.2	0.85	>60%			Normal	Normal
RDT_G6PD13_203	14-Feb-13	46	F	Pang Roluem	NA	NA	Negative	5.8	3.66	12	37.8	103	32.8	31.7	HbE_hetero	12.4	1.03	>60%			Normal	Normal
RDT_G6PD_13_713	9-May-13	45	F	Oh Preus	NA	NA	Negative	7.3	4.52	9.8	33.7	75	21.7	29.1	HbE/β-Thalassemia	12.4	1.03	>60%			Normal	Normal
RDT_G6PD_13_844	10-May-13	33	M	Oh Preus	NA	NA	Negative	4.8	4.31	13.8	42.9	100	32	32.2	Hb normale	10.2	0.85	>60%			Normal	Normal
RDT_G6PD_13_764	9-May-13	38	M	Oh Preus	NA	NA	Negative	4.8	4.96	12.6	41.3	83	25.4	30.5	Hb normale	12.3	1.03	>60%			Normal	Normal
RDT_G6PD_13_860	24-May-13	21	M	Krachak Kroam	NA	NA	Negative	8.8	4.99	13.7	43.6	87	27.5	31.4	Hb normale	10.2	0.85	>60%			Normal	Normal
RDT_G6PD_13_579	7-May-13	74	F	Prey Mangkol	NA	NA	Negative	3.2	2.61	3.9	16	61	14.9	24.4	Hb normale	45.9	3.83	>60%			Normal	Normal
RDT_G6PD_13_586	7-May-13	18	M	Prey Mangkol	NA	NA	Negative	6.5	4.74	13.9	43	91	29.3	32.3	Hb normale	12.3	1.03	>60%			Normal	Normal
RDT_G6PD_13_786	9-May-13	54	F	Oh Preus	NA	NA	Negative	8.4	4.33	11.3	37.2	86	26.1	30.4	Hb normale	12.3	1.03	>60%			Normal	Normal
RDT_G6PD_13_703	8-May-13	57	F	Oh Preus	NA	NA	Negative	6.1	4.35	11.9	38.6	89	27.4	30.8	Hb normale	10.2	0.85	>60%			Normal	Normal
RDT_G6PD_13_434	4-May-13	55	F	Prey Mangkol	NA	NA	Negative	5.6	3.38	10.4	34.4	102	30.8	30.2	Hb normale	10.2	0.85	>60%			Normal	Normal
RDT_G6PD_13_751	9-May-13	27	F	Oh Preus	NA	NA	Negative	10.8	4.84	10.8	36.5	75	22.3	29.6	Hb normale	12.3	1.03	>60%			Normal	Normal
RDT_G6PD13_019	11-Feb-13	40	F	Pang Roluem	NA	NA		7.9	3.6	11	34.8	97	30.6	31.6	Hb normale	10.2	0.85	>60%			Normal	Normal
RDT_G6PD_13_439	4-May-13	34	F	Prey Mangkol	NA	NA	Negative	4.7	4.17	11.5	37.7	90	27.6	30.5	Hb normale	12.3	1.03	>60%			Normal	Normal
RDT_G6PD_13_840	10-May-13	41	F	Oh Preus	NA	NA	Negative	7.1	3.71	9.9	32.8	88	26.7	30.2	HbE_hetero/α-Thalassemia	12.3	1.03	>60%			Normal	Normal
RDT_G6PD_13_666	8-May-13	44	F	Oh Preus	NA	NA	Negative	6.9	3.74	10.7	35.5	95	28.6	30.1	Hb normale	12.3	1.03	>60%			Normal	Normal
RDT_G6PD_13_370	2-May-13	25	F	Bar Yakha	NA	NA	Negative	7.4	4.08	10.8	35.3	87	26.5	30.6	Hb normale	12.3	1.03	>60%			Normal	Normal
RDT_G6PD_13_928	24-May-13	42	M	Krachak Kroam	NA	NA		4.9	3.8	11	36.4	96	28.9	30.2	Hb normale	21	1.75	>60%			Normal	Normal
RDT_G6PD_13_848	10-May-13	23	M	Oh Preus	NA	NA	Negative	9	4.65	12.4	39.4	85	26.7	31.5	HbE_hetero/α-Thalassemia	12.3	1.03	>60%			Normal	Normal
RDT_G6PD_13_498	4-May-13	27	M	Prey Mangkol	NA	NA	Negative	7.7	4.38	13.2	42.1	96	30.1	31.4	Hb normale	12.3	1.03	>60%			Normal	Normal
RDT_G6PD_13_348	2-May-13	20	F	Bar Yakha	NA	NA	Negative	6.5	4.07	11.5	37.9	93	28.3	30.3	Hb normale	12.3	1.03	>60%			Normal	Normal
RDT_G6PD_13_775	9-May-13	19	F	Oh Preus	NA	NA	Negative	6.2	3.78	11	36.9	98	29.1	29.8	Hb normale	10.2	0.85	>60%			Normal	Normal
RDT_G6PD13_164	13-Feb-13	44	M	Pang Roluem	NA	NA		6.5	5.79	13.4	44.9	78	23.1	29.8	HbE_hetero	12.3	1.03	>60%			Normal	Normal
RDT_G6PD_13_944	24-May-13	32	F	Krachak Kroam	NA	NA	Negative	9.5	4.27	11.9	37.9	89	27.9	31.4	Hb normale	12.4	1.03	>60%			Normal	Normal
RDT_G6PD_13_701	8-May-13	44	F	Oh Preus	NA	NA	Negative	4.7	3.55	10.1	33.2	94	28.5	30.4	Hb normale	12.4	1.03	>60%			Normal	Normal
RDT_G6PD_13_600	7-May-13	48	F	Prey Mangkol	NA	NA	Negative	7	4.51	7.4	27.4	61	16.4	27	HbE/β-Thalassemia	21.4	1.78	>60%			Normal	Normal
RDT_G6PD_13_349	2-May-13	19	F	Bar Yakha	NA	NA	Negative	10.9	4.47	9.8	33.8	76	21.9	29	HbE_hetero/α-Thalassemia	12.3	1.03	>60%			Normal	Normal
RDT_G6PD_13_810	10-May-13	18	F	Oh Preus	NA	NA	Negative	7.6	3.74	10.3	32.9	88	27.5	31.3	Hb normale	12.3	1.03	>60%			Normal	Normal
RDT_G6PD_13_824	10-May-13	49	M	Oh Preus	NA	NA	Negative	3.8	4.49	12.9	40.8	91	28.7	31.6	Hb normale	10.1	0.84	>60%			Normal	Normal
RDT_G6PD_13_616	7-May-13	47	F	Prey Mangkol	NA	NA	Negative	7.2	4.57	12.5	40.8	89	27.4	30.6	Hb normale	12.4	1.03	>60%			Normal	Normal
RDT_G6PD_13_458	4-May-13	55	F	Prey Mangkol	NA	NA	Negative	5	3.46	10.5	34.2	99	30.3	30.7	Hb normale	12.4	1.03	>60%			Normal	Normal
RDT_G6PD13_199	13-Feb-13	27	M	Pang Roluem	NA	NA		8	5.52	14.5	46.3	84	26.3	31.3	HbE_hetero	12.4	1.03	>60%			Normal	Normal
RDT_G6PD_13_320	2-May-13	35	M	Andong Buon	NA	NA	Negative	9.4	5.25	13.6	44.1	84	25.9	30.8	Hb normale	12.4	1.03	>60%			Normal	Normal
RDT_G6PD_13_859	24-May-13	54	M	Krachak Kroam	NA	NA	Negative	6.6	3.72	11.9	37.1	100	32	32.1	Hb normale	12.4	1.03	>60%			Normal	Normal
RDT_G6PD_13_284	1-May-13	20	M	Andong Buon	NA	NA	Negative	6.7	4.57	6.6	25.7	56	14.4	25.7	HbE/β-Thalassemia	25	2.08	>60%			Normal	Normal
RDT_G6PD_13_264	1-May-13	25	F	Andong Buon	NA	NA	Negative	7.9	3.84	10.9	35.3	92	28.4	30.9	Hb normale	12.5	1.04	>60%			Normal	Normal
RDT_G6PD_13_895	24-May-13	26	F	Krachak Kroam	NA	NA	Negative	6	4	10.3	35.2	88	25.88	29.3	Hb normale	12.5	1.04	>60%			Normal	Normal
RDT_G6PD_13_339	2-May-13	51	M	Andong Buon	39	Neg	Negative	9.1	4.41	6.5	27	61	14.7	24.1	α-Thalassemia	42.5	3.54	>60%			Normal	Normal
RDT_G6PD13_112	12-Feb-13	18	M	Pang Roluem	NA	NA		5.8	4.02	9.8	31.2	78	24.4	31.4	HbE_hetero	12.5	1.04	>60%			Normal	Normal
RDT_G6PD13_082	12-Feb-13	18	M	Pang Roluem	NA	NA		6.4	3.78	10.8	33.8	89	28.6	32	Hb normale	12.5	1.04	>60%			Normal	Normal
RDT_G6PD_13_394	3-May-13	18	M	Bar Yakha	NA	NA	Negative	9.8	4.68	14.4	44.2	94	30.8	32.6	Hb normale	12.5	1.04	>60%			Normal	Normal
RDT_G6PD_13_554	6-May-13	41	F	Prey Mangkol	NA	NA	Negative	8	5.62	9.5	33.7	60	16.9	28.2	HbE/β-Thalassemia	28.7	2.39	>60%			Normal	Normal
RDT_G6PD13_105	12-Feb-13	18	F	Pang Roluem	NA	NA		9.5	4.37	10.8	34.9	80	24.7	30.9	HbE_hetero	12.6	1.05	>60%			Normal	Normal
RDT_G6PD_13_357	2-May-13	18	F	Bar Yakha	NA	NA	Negative	9.8	4.23	11.3	37.3	88	26.7	30.3	Hb normale	12.6	1.05	>60%			Normal	Normal
RDT_G6PD_13_742	9-May-13	18	F	Oh Preus	NA	NA	Negative	7.8	4.43	12.2	39.1	88	27.5	31.2	Hb normale	12.3	1.03	>60%			Normal	Normal
RDT_G6PD_13_878	24-May-13	30	F	Krachak Kroam	NA	NA	Negative	10.5	4.3	12.3	40	93	28.6	30.8	Hb normale	12.6	1.05	>60%			Normal	Normal
RDT_G6PD_13_542	6-May-13	42	F	Prey Mangkol	NA	NA	Negative	6.1	3.73	10.7	34.6	93	28.7	30.9	Hb normale	12.6	1.05	>60%			Normal	Normal
RDT_G6PD_13_802	10-May-13	45	M	Oh Preus	NA	NA	Negative	6.6	3.98	12.2	37.9	95	30.7	32.2	Hb normale	12.2	1.02	>60%			Normal	Normal
RDT_G6PD_13_400	3-May-13	49	M	Bar Yakha	NA	NA	Negative	5.4	5.15	13.3	42.4	82	25.8	31.4	Hb normale	10.1	0.84	>60%			Normal	Normal
RDT_G6PD13_234	15-Feb-13	25	M	Pang Roluem	NA	NA		6.3	4.21	12.3	40.3	96	29.2	30.5	Hb normale	12.6	1.05	>60%			Normal	Normal
RDT_G6PD13_235	15-Feb-13	26	M	Pang Roluem	NA	NA		6.8	4.14	12.1	38.9	94	29.2	31.1	Hb normale	12.6	1.05	>60%			Normal	Normal
RDT_G6PD_13_432	4-May-13	26	M	Prey Mangkol	NA	NA	Negative	7.5	5.53	13.1	42.4	77	23.7	30.9	HbE_hetero/α-Thalassemia	12.6	1.05	>60%			Normal	Normal
RDT_G6PD_13_821	10-May-13	31	M	Oh Preus	NA	NA	Negative	4.7	4.33	9.7	33.4	77	22.4	29	Hb normale	12.6	1.05	>60%			Normal	Normal
RDT_G6PD13_208	14-Feb-13	39	M	Pang Roluem	37.6	Neg		7.9	4.24	11.5	37.6	89	27.1	30.6	Hb normale	12.6	1.05	>60%			Normal	Normal
RDT_G6PD_13_702	8-May-13	45	M	Oh Preus	NA	NA	Negative	4.8	3.31	11.3	36.9	111	34.1	30.6	Hb normale	12.6	1.05	>60%			Normal	Normal
RDT_G6PD_13_625	7-May-13	34	M	Prey Mangkol	NA	NA	Negative	6.8	4.33	12.8	39.4	91	29.6	32.5	Hb normale	12.2	1.02	>60%			Normal	Normal
RDT_G6PD_13_783	9-May-13	18	F	Oh Preus	NA	NA	Negative	5.8	5.04	9.4	32.3	64	18.7	29.1	HbE/β-Thalassemia	24.3	2.03	>60%			Normal	Normal
RDT_G6PD_13_421	4-May-13	26	F	Prey Mangkol	NA	NA	Negative	4.6	4.39	11.8	39.1	89	26.9	30.2	Hb normale	12.7	1.06	>60%			Normal	Normal
RDT_G6PD_13_512	6-May-13	35	F	Prey Mangkol	NA	NA	Negative	6.8	3.8	11.5	36.1	95	30.3	31.9	Hb normale	12.7	1.06	>60%			Normal	Normal
RDT_G6PD_13_374	3-May-13	59	M	Bar Yakha	NA	NA	Negative	5.4	4.69	9.1	31	66	19.4	29.4	HbE/β-Thalassemia	24.5	2.04	>60%			Normal	Normal
RDT_G6PD_13_679	8-May-13	42	F	Oh Preus	NA	NA	Negative	5.6	3.76	11.5	37.8	101	30.6	30.4	Hb normale	12.7	1.06	>60%			Normal	Normal
RDT_G6PD_13_409	3-May-13	53	F	Bar Yakha	NA	NA	Negative	5.4	4.08	10.4	34.9	86	25.5	29.8	Hb normale	12.7	1.06	>60%			Normal	Normal
RDT_G6PD13_040	11-Feb-13	18	M	Pang Roluem	NA	NA		5.5	4.01	11	34.2	85	27.4	32.2	Hb normale	12.7	1.06	>60%			Normal	Normal
RDT_G6PD_13_883	24-May-13	24	M	Krachak Kroam	NA	NA	Negative	8.2	4.47	12.7	41.1	92	28.4	30.9	Hb normale	12.2	1.02	>60%			Normal	Normal
RDT_G6PD13_158	13-Feb-13	49	M	Pang Roluem	NA	NA		3.7	4.04	13.1	40.8	101	32.4	32.1	Hb normale	10.1	0.84	>60%			Normal	Normal
RDT_G6PD_13_673	8-May-13	65	M	Oh Preus	NA	NA	Negative	6.4	5.15	10.3	35.3	69	20	29.2	HbE/β-Thalassemia	22.8	1.9	>60%			Normal	Normal
RDT_G6PD_13_696	8-May-13	18	M	Oh Preus	NA	NA	Negative	6.6	4.51	11.3	37.3	83	25.1	30.3	Hb normale	12.7	1.06	>60%			Normal	Normal
RDT_G6PD13_134	13-Feb-13	23	M	Pang Roluem	NA	NA	Negative	8.4	5.36	12.8	41.3	77	23.9	31	HbE_hetero	12.7	1.06	>60%			Normal	Normal
RDT_G6PD_13_259	1-May-13	34	M	Andong Buon	NA	NA	Negative	5.5	4.58	13.6	43.3	95	29.7	31.4	Hb normale	12.7	1.06	>60%			Normal	Normal
RDT_G6PD_13_371	3-May-13	53	M	Bar Yakha	NA	NA	Negative	4.1	3.99	10.3	34.2	86	25.8	30.1	Hb normale	12.7	1.06	>60%			Normal	Normal
RDT_G6PD_13_817	10-May-13	57	M	Oh Preus	NA	NA	Negative	10.1	3.66	10.8	34.9	95	29.5	30.9	Hb normale	12.7	1.06	>60%			Normal	Normal
RDT_G6PD_13_648	8-May-13	60	M	Oh Preus	NA	NA	Negative	9.1	4.22	10	32.5	77	23.7	30.8	HbE/β-Thalassemia	22.9	1.91	>60%			Normal	Normal
RDT_G6PD_13_926	24-May-13	43	F	Krachak Kroam	NA	NA	Negative	9.4	3.82	11.5	36.6	96	30.1	31.4	Hb normale	12.8	1.07	>60%			Normal	Normal
RDT_G6PD_13_735	9-May-13	49	F	Oh Preus	NA	NA	Negative	5.4	4.13	11.2	37.3	90	27.1	30	Hb normale	12.8	1.07	>60%			Normal	Normal
RDT_G6PD_13_383	3-May-13	23	M	Bar Yakha	NA	NA	Negative	10.2	4.34	13.9	42.6	98	32	32.6	Hb normale	12.8	1.07	>60%			Normal	Normal
RDT_G6PD13_142	13-Feb-13	25	M	Pang Roluem	NA	NA		7.4	4.59	12.8	43.2	94	27.9	29.6	Hb normale	12.8	1.07	>60%			Normal	Normal
RDT_G6PD_13_463	4-May-13	36	M	Prey Mangkol	NA	NA	Negative	8.8	5.07	13.7	44.1	87	27	31.1	HbE_hetero	12.8	1.07	>60%			Normal	Normal
RDT_G6PD13_009	11-Feb-13	18	M	Pang Roluem	NA	NA		9.1	3.84	9.2	28.8	75	24	31.9	HbE_hetero	12.2	1.02	>60%			Normal	Normal
RDT_G6PD_13_345	2-May-13	51	F	Bar Yakha	NA	NA	Negative	8.3		4	11.7	81	27.6	34.2	Hb normale	12.2	1.02	>60%			Normal	Normal
RDT_G6PD_13_846	10-May-13	45	M	Oh Preus	NA	NA	Negative	6.2	4.01	12.2	38	95	30.4	32.1	Hb normale	10.1	0.84	>60%			Normal	Normal
RDT_G6PD13_092	12-Feb-13	18	F	Pang Roluem	NA	NA		5.2	3.29	9.6	31.4	95	29.2	30.6	Hb normale	12.9	1.08	>60%			Normal	Normal
RDT_G6PD_13_506	6-May-13	20	F	Prey Mangkol	NA	NA	Negative	8	4.62	8.8	29.5	64	19	29.8	HbE/β-Thalassemia	12.9	1.08	>60%			Normal	Normal
RDT_G6PD13_018	11-Feb-13	34	F	Pang Roluem	NA	NA		5.3	4.2	12.9	38.7	92	30.7	33.3	Hb normale	12.9	1.08	>60%			Normal	Normal
RDT_G6PD_13_521	6-May-13	39	F	Prey Mangkol	NA	NA	Negative	8.4	3.84	11.6	37.5	98	30.2	30.9	Hb normale	12.9	1.08	>60%			Normal	Normal
RDT_G6PD_13_343	2-May-13	41	F	Bar Yakha	NA	NA	Negative	5.5	3.07	8.7	29.2	95	28.3	29.8	Hb normale	12.9	1.08	>60%			Normal	Normal
RDT_G6PD_13_722	9-May-13	51	F	Oh Preus	NA	NA	Negative	6.4	3.73	11	36	97	29.5	30.6	Hb normale	12.9	1.08	>60%			Normal	Normal
RDT_G6PD13_095	12-Feb-13	18	M	Pang Roluem	NA	NA		8.9	4.67	11.1	35.8	77	23.8	31	HbE_hetero	12.9	1.08	>60%			Normal	Normal
RDT_G6PD_13_333	2-May-13	18	M	Andong Buon	NA	NA	Negative	7.4	4.52	12.3	39.6	88	27.2	31.1	Hb normale	12.9	1.08	>60%			Normal	Normal
RDT_G6PD_13_610	7-May-13	21	M	Prey Mangkol	NA	NA	Negative	10	4.76	13.9	43.7	92	29.2	31.8	Hb normale	12.9	1.08	>60%			Normal	Normal
RDT_G6PD_13_598	7-May-13	24	M	Prey Mangkol	NA	NA	Negative	8.7	4.72	11.9	38.5	82	25.2	30.9	HbE_hetero/α-Thalassemia	12.9	1.08	>60%			Normal	Normal
RDT_G6PD_13_782	9-May-13	27	M	Oh Preus	NA	NA	Negative	4.2	4.06	11.3	37.1	91	27.8	30.5	Hb normale	12.9	1.08	>60%			Normal	Normal
RDT_G6PD_13_469	4-May-13	31	M	Prey Mangkol	NA	NA	Negative	9.7	4.4	11.3	37.2	85	25.7	30.4	HbE_hetero	12.9	1.08	>60%			Normal	Normal
RDT_G6PD_13_729	9-May-13	32	M	Oh Preus	NA	NA	Negative	5.6	4.72	12.6	41.8	89	26.7	30.1	HbE_hetero	12.9	1.08	>60%			Normal	Normal
RDT_G6PD_13_403	3-May-13	18	F	Bar Yakha	NA	NA	Negative	8.5	5.5	10.2	34.7	63	18.5	29.4	HbE/β-Thalassemia	21.2	1.77	>60%			Normal	Normal
RDT_G6PD_13_940	24-May-13	30	M	Krachak Kroam	NA	NA	Negative	9.5	5.56	11.3	37.9	68	20.3	29.8	HbE/β-Thalassemia	21.5	1.79	>60%			Normal	Normal
RDT_G6PD_13_754	9-May-13	42	F	Oh Preus	NA	NA	Negative	8.7	5	9.9	34.1	68	19.8	29	HbE/β-Thalassemia	12.2	1.02	>60%			Normal	Normal
RDT_G6PD_13_884	24-May-13	23	F	Krachak Kroam	NA	NA	Negative	10.7	3.95	9.5	31.6	80	24.1	30.1	HbE_hetero	12.2	1.02	>60%			Normal	Normal
RDT_G6PD_13_440	4-May-13	45	M	Prey Mangkol	NA	NA	Negative	5.4	4.47	14	43	96	31.3	32.6	Hb normale	10.1	0.84	>60%			Normal	Normal
RDT_G6PD_13_946	24-May-13	42	M	Krachak Kroam	NA	NA	Negative	4.9	4.17	12.2	39.3	94	29.3	31	Hb normale	12.9	1.08	>60%			Normal	Normal
RDT_G6PD_13_918	24-May-13	55	M	Krachak Kroam	NA	NA	Negative	8.1	3.73	11	36.2	97	29.5	30.4	Hb normale	12.9	1.08	>60%			Normal	Normal
RDT_G6PD13_069	12-Feb-13	18	F	Pang Roluem	NA	NA		5	4.04	11.9	36.9	91	29.5	32.2	Hb normale	13	1.08	>60%			Normal	Normal
RDT_G6PD13_128	13-Feb-13	18	F	Pang Roluem	NA	NA	Negative	5.2	3.98	10.7	35.2	88	26.9	30.4	Hb normale	13	1.08	>60%			Normal	Normal
RDT_G6PD_13_404	3-May-13	18	F	Bar Yakha	NA	NA	Negative	6.8	4.35	11.4	36.5	84	26.2	31.2	α-Thalassemia	13	1.08	>60%			Normal	Normal
RDT_G6PD_13_449	4-May-13	50	F	Prey Mangkol	NA	NA	Negative	8.1	4.6	11	36.3	79	23.9	30.3	HbE_hetero/α-Thalassemia	13	1.08	>60%			Normal	Normal
RDT_G6PD_13_570	7-May-13	54	F	Prey Mangkol	NA	NA	Negative	8.1	3.88	6.7	24.4	63	17.3	27.5	Hb normale	13	1.08	>60%			Normal	Normal
RDT_G6PD_13_711	9-May-13	56	F	Oh Preus	NA	NA	Negative	6.8	2.68	8.5	29.3	109	31.7	29	Hb normale	13	1.08	>60%			Normal	Normal
RDT_G6PD_13_887	24-May-13	58	F	Krachak Kroam	NA	NA	Negative	4.3	3.49	11.2	36.4	104	32.1	30.8	Hb normale	13	1.08	>60%			Normal	Normal
RDT_G6PD13_093	12-Feb-13	18	M	Pang Roluem	NA	NA		8.7	4.03	11.4	36.7	91	28.3	31.1	Hb normale	13	1.08	>60%			Normal	Normal
RDT_G6PD_13_482	4-May-13	18	M	Prey Mangkol	NA	NA	Negative	7.7	4.33	11.9	37.9	88	27.5	31.4	Hb normale	13	1.08	>60%			Normal	Normal
RDT_G6PD13_144	13-Feb-13	25	M	Pang Roluem	NA	NA		8.7	5.8	14.1	45.5	78	24.3	31	HbE_hetero	13	1.08	>60%			Normal	Normal
RDT_G6PD_13_602	7-May-13	37	M	Prey Mangkol	NA	NA	Negative	7.4	4.98	13.3	43	86	26.7	30.9	HbE_hetero/α-Thalassemia	13	1.08	>60%			Normal	Normal
RDT_G6PD_13_941	24-May-13	44	F	Krachak Kroam	NA	NA	Negative	9.8	4.19	10.2	34.9	83	24.3	29.2	Hb normale	13.1	1.09	>60%			Normal	Normal
RDT_G6PD_13_654	8-May-13	51	F	Oh Preus	NA	NA	Negative	6.2	3.82	11.3	35.7	93	29.6	31.7	Hb normale	13.1	1.09	>60%			Normal	Normal
RDT_G6PD_13_484	4-May-13	18	M	Prey Mangkol	NA	NA	Negative	8.7	4.69	11.1	37	79	23.7	30	HbE_hetero	13.1	1.09	>60%			Normal	Normal
RDT_G6PD_13_462	4-May-13	29	M	Prey Mangkol	NA	NA	Negative	10.4	3.93	11	35.5	90	28	31	Hb normale	13.1	1.09	>60%			Normal	Normal
RDT_G6PD_13_620	7-May-13	51	M	Prey Mangkol	NA	NA	Negative	8.2	4.57	12.5	40.7	89	27.4	30.7	Hb normale	13.1	1.09	>60%			Normal	Normal
RDT_G6PD_13_362	2-May-13	53	M	Bar Yakha	NA	NA	Negative	7.6	4.97	12.4	40.6	82	24.9	30.5	HbE_hetero/α-Thalassemia	13.1	1.09	>60%			Normal	Normal
RDT_G6PD_13_739	9-May-13	18	F	Oh Preus	NA	NA	Negative	5.7	3.76	10	33.6	89	26.6	29.8	Hb normale	12.2	1.02	>60%			Normal	Normal
RDT_G6PD_13_453	4-May-13	55	M	Prey Mangkol	NA	NA	Negative	6	4.51	11.3	37.4	83	25.1	30.2	HbE_hetero/α-Thalassemia	13.1	1.09	>60%			Normal	Normal
RDT_G6PD_13_622	7-May-13	18	F	Prey Mangkol	NA	NA	Negative	8.4	4.18	10.5	34.5	83	25.1	30.4	Hb normale	13.2	1.1	>60%			Normal	Normal
RDT_G6PD_13_480	4-May-13	22	F	Prey Mangkol	NA	NA	Negative	7.2	4.34	11.1	36.5	84	25.6	30.4	HbE_hetero	13.2	1.1	>60%			Normal	Normal
RDT_G6PD13_025	11-Feb-13	23	F	Pang Roluem	NA	NA		6.5	4.69	12.9	40	85	27.5	32.3	α-Thalassemia	13.2	1.1	>60%			Normal	Normal
RDT_G6PD_13_382	3-May-13	35	F	Bar Yakha	NA	NA	Negative	6.3	3.96	11.1	35.9	91	28	30.9	Hb normale	13.2	1.1	>60%			Normal	Normal
RDT_G6PD_13_304	1-May-13	44	F	Andong Buon	NA	NA	Negative	8.8	3.76	11	35.3	94	29.3	31.2	Hb normale	13.2	1.1	>60%			Normal	Normal
RDT_G6PD_13_912	24-May-13	58	F	Krachak Kroam	NA	NA	Negative	5.5	3.82	9.2	30.7	80	24.1	30	HbE_hetero	13.2	1.1	>60%			Normal	Normal
RDT_G6PD_13_949	24-May-13	45	M	Krachak Kroam	NA	NA	Negative	6.3	4	11.5	37	93	28.8	31.1	HbE_hetero	12.1	1.01	>60%			Normal	Normal
RDT_G6PD_13_726	9-May-13	43	M	Oh Preus	NA	NA	Negative	4	5.73	17.1	56.7	99	29.8	30.2	Hb normale	10.1	0.84	>60%			Normal	Normal
RDT_G6PD13_247	15-Feb-13	24	M	Pang Roluem	NA	NA		5.9	4.19	13.2	41.5	99	31.5	31.8	Hb normale	13.2	1.1	>60%			Normal	Normal
RDT_G6PD_13_707	8-May-13	40	M	Oh Preus	NA	NA	Negative	5.7	4.75	12.7	40.5	85	26.7	31.4	HbE_hetero	13.2	1.1	>60%			Normal	Normal
RDT_G6PD_13_272	1-May-13	18	F	Andong Buon	NA	NA	Negative	7.1	3.71	10.3	34.8	94	27.8	29.6	Hb normale	13.3	1.11	>60%			Normal	Normal
RDT_G6PD_13_517	6-May-13	18	F	Prey Mangkol	NA	NA	Negative	5.4	4.07	10	33.4	82	24.6	29.9	Hb normale	13.3	1.11	>60%			Normal	Normal
RDT_G6PD_13_902	24-May-13	18	F	Krachak Kroam	NA	NA	Negative	8.9	3.63	10.6	33.9	93	29.2	31.3	Hb normale	13.3	1.11	>60%			Normal	Normal
RDT_G6PD_13_407	3-May-13	43	F	Bar Yakha	NA	NA	Negative	7.2	4.67	11.7	37.8	81	25.1	31	HbE_hetero/α-Thalassemia	13.3	1.11	>60%			Normal	Normal
RDT_G6PD_13_746	9-May-13	32	M	Oh Preus	NA	NA	Negative	6.3	4.5	14.3	45.1	100	31.8	31.7	Hb normale	12.1	1.01	>60%			Normal	Normal
RDT_G6PD_13_431	4-May-13	26	M	Prey Mangkol	NA	NA	Negative	7.5	5.13	12.7	41.6	81	24.8	30.5	HbE_hetero/α-Thalassemia	13.3	1.11	>60%			Normal	Normal
RDT_G6PD_13_436	4-May-13	31	M	Prey Mangkol	NA	NA	Negative	5.4	5.01	13.2	42.7	85	26.3	30.9	HbE_hetero/α-Thalassemia	13.3	1.11	>60%			Normal	Normal
RDT_G6PD_13_773	9-May-13	40	M	Oh Preus	NA	NA	Negative	4.6	4.47	12.7	40.6	91	28.4	31.3	HbE_hetero/α-Thalassemia	13.3	1.11	>60%			Normal	Normal
RDT_G6PD13_152	13-Feb-13	43	M	Pang Roluem	NA	NA		5.6	4.37	12.3	39.5	90	28.1	31.1	HbE_hetero	13.3	1.11	>60%			Normal	Normal
RDT_G6PD_13_389	3-May-13	43	M	Bar Yakha	NA	NA	Negative	6.5	4.4	11.1	36.1	82	25.2	30.7	HbE_hetero/α-Thalassemia	13.3	1.11	>60%			Normal	Normal
RDT_G6PD_13_518	6-May-13	49	M	Prey Mangkol	NA	NA	Negative	6.2	4.71	12.4	40.3	86	26.3	30.8	Hb normale	13.3	1.11	>60%			Normal	Normal
RDT_G6PD_13_491	4-May-13	51	M	Prey Mangkol	NA	NA	Negative	9.8	4.95	13.2	41.1	83	26.7	32.1	HbE_hetero	13.3	1.11	>60%			Normal	Normal
RDT_G6PD_13_328	2-May-13	34	F	Andong Buon	NA	NA	Negative	5.5	3.45	7.5	26.1	76	21.7	28.7	Hb normale	24.8	2.07	>60%			Normal	Normal
RDT_G6PD13_250	15-Feb-13	23	M	Pang Roluem	NA	NA		6.9	4.38	12.7	41	94	29	31	Hb normale	12.1	1.01	>60%			Normal	Normal
RDT_G6PD_13_925	24-May-13	32	M	Krachak Kroam	NA	NA	Negative	7.2	3.71	12.5	39.1	105	33.77	32	Hb normale	10.1	0.84	>60%			Normal	Normal
RDT_G6PD_13_920	24-May-13	21	M	Krachak Kroam	NA	NA	Negative	6.5	5.82	11.8	38.4	66	20.3	30.7	HbE/β-Thalassemia	20.9	1.74	>60%			Normal	Normal
RDT_G6PD_13_516	6-May-13	20	F	Prey Mangkol	NA	NA	Negative	6.2	3.59	8.8	30.3	84	24.5	29	Hb normale	13.4	1.12	>60%			Normal	Normal
RDT_G6PD_13_899	24-May-13	28	F	Krachak Kroam	NA	NA	Negative	7.6	3.99	11	35.6	89	27.6	30.9	HbE_hetero	13.4	1.12	>60%			Normal	Normal
RDT_G6PD13_133	13-Feb-13	31	F	Pang Roluem	NA	NA	Negative	9.2	4.71	11	35.6	76	23.4	30.9	HbE_hetero	13.4	1.12	>60%			Normal	Normal
RDT_G6PD13_051	11-Feb-13	40	F	Pang Roluem	NA	NA		6.8	4.31	9.3	31.7	74	21.6	29.3	Hb normale	13.4	1.12	>60%			Normal	Normal
RDT_G6PD_13_353	2-May-13	53	F	Bar Yakha	NA	NA	Negative	4.7	3.7	9.9	33.2	90	26.8	29.8	Hb normale	13.4	1.12	>60%			Normal	Normal
RDT_G6PD13_118	12-Feb-13	18	M	Pang Roluem	NA	NA		7.8	4.08	10.8	34	83	26.5	31.8	Hb normale	13.4	1.12	>60%			Normal	Normal
RDT_G6PD13_014	11-Feb-13	36	M	Pang Roluem	NA	NA		6	2.4	7.1	23.2	97	29.6	30.6	Hb normale	13.4	1.12	>60%			Normal	Normal
RDT_G6PD_13_326	2-May-13	46	M	Andong Buon	NA	NA	Negative	6.7	4.17	11.5	38.9	93	27.6	29.6	Hb normale	13.4	1.12	>60%			Normal	Normal
RDT_G6PD_13_664	8-May-13	47	M	Oh Preus	NA	NA	Negative	5.6	4.66	12	39.2	84	25.8	30.6	HbE_hetero	13.4	1.12	>60%			Normal	Normal
RDT_G6PD13_224	14-Feb-13	18	F	Pang Roluem	NA	NA		4.7	3.38	8.4	29	86	24.9	29	Hb normale	13.5	1.13	>60%			Normal	Normal
RDT_G6PD13_089	12-Feb-13	18	F	Pang Roluem	NA	NA		7.1	3.99	11.9	38	95	29.8	31.3	Hb normale	13.5	1.13	>60%			Normal	Normal
RDT_G6PD_13_814	10-May-13	20	F	Oh Preus	NA	NA	Negative	5.5	4.01	9.8	32.1	80	24.4	30.5	HbE_hetero	13.5	1.13	>60%			Normal	Normal
RDT_G6PD_13_411	3-May-13	38	F	Bar Yakha	NA	NA	Negative	6.6	3.77	10.4	33.4	89	27.6	31.1	α-Thalassemia	13.5	1.13	>60%			Normal	Normal
RDT_G6PD13_015	11-Feb-13	41	F	Pang Roluem	NA	NA		8.8	4.57	12.2	38.6	84	26.7	31.6	HbE_hetero	13.5	1.13	>60%			Normal	Normal
RDT_G6PD_13_305	1-May-13	42	F	Andong Buon	NA	NA	Negative	6.5	3.6	10.4	35.3	98	28.9	29.5	Hb normale	13.5	1.13	>60%			Normal	Normal
RDT_G6PD13_163	13-Feb-13	47	F	Pang Roluem	NA	NA		4.8	3.8	11	36.6	96	28.9	30.1	HbE_hetero	13.5	1.13	>60%			Normal	Normal
RDT_G6PD13_194	13-Feb-13	55	F	Pang Roluem	NA	NA		7.5	4.45	12.4	38.7	87	27.9	32	Hb normale	13.5	1.13	>60%			Normal	Normal
RDT_G6PD_13_779	9-May-13	65	F	Oh Preus	NA	NA	Negative	6.6	3.78	11	35.7	94	29.1	30.8	HbE_hetero	13.5	1.13	>60%			Normal	Normal
RDT_G6PD13_080	12-Feb-13	18	M	Pang Roluem	NA	NA		8.8	4.15	11.1	35.3	85	26.7	31.4	Hb normale	13.5	1.13	>60%			Normal	Normal
RDT_G6PD_13_881	24-May-13	18	M	Krachak Kroam	NA	NA	Negative	7.7	4.11	11.5	37.1	90	28	31	Hb normale	12.1	1.01	>60%			Normal	Normal
RDT_G6PD_13_559	6-May-13	20	M	Prey Mangkol	NA	NA	Negative	8.7	4.15	11.9	39.1	94	28.7	30.4	Hb normale	13.5	1.13	>60%			Normal	Normal
RDT_G6PD13_206	14-Feb-13	25	M	Pang Roluem	NA	NA	Negative	7.2	5.49	14.2	45.2	82	25.9	31.4	HbE_hetero	13.5	1.13	>60%			Normal	Normal
RDT_G6PD_13_772	9-May-13	34	M	Oh Preus	NA	NA	Negative	7.5	4.46	11.3	36.6	82	25.3	30.9	HbE_hetero	13.5	1.13	>60%			Normal	Normal
RDT_G6PD_13_337	2-May-13	42	M	Andong Buon	NA	NA	Negative	6.6	4.35	12.8	41.4	95	29.4	30.9	Hb normale	13.5	1.13	>60%			Normal	Normal
RDT_G6PD13_020	11-Feb-13	18	F	Pang Roluem	NA	NA		7.7	2.57	6.9	22.1	86	26.8	31.2	Hb normale	13.6	1.13	>60%			Normal	Normal
RDT_G6PD_13_612	7-May-13	20	F	Prey Mangkol	NA	NA	Negative	8.8	4.36	10.7	34.8	80	24.5	30.7	HbE_hetero/α-Thalassemia	13.6	1.13	>60%			Normal	Normal
RDT_G6PD_13_479	4-May-13	22	F	Prey Mangkol	NA	NA	Negative	7.6	4.21	11.1	36.4	86	26.4	30.5	HbE_hetero	13.6	1.13	>60%			Normal	Normal
RDT_G6PD_13_520	6-May-13	18	M	Prey Mangkol	NA	NA	Negative	11	4.24	11.4	36.3	86	26.9	31.4	Hb normale	12.1	1.01	>60%			Normal	Normal
RDT_G6PD_13_456	4-May-13	32	M	Prey Mangkol	NA	NA	Negative	5.3	4.62	13.8	42.1	91	29.9	32.8	Hb normale	10.1	0.84	>60%			Normal	Normal
RDT_G6PD13_240	15-Feb-13	19	F	Pang Roluem	NA	NA		6.2	4.15	11.9	37.5	90	28.7	31.7	Hb normale	17.4	1.45	>60%			Normal	Normal
RDT_G6PD_13_398	3-May-13	56	F	Bar Yakha	NA	NA	Negative	7.5	3.91	10.6	34.1	87	27.1	31.1	Hb normale	13.6	1.13	>60%			Normal	Normal
RDT_G6PD_13_815	10-May-13	18	M	Oh Preus	NA	NA	Negative	6.9	4.98	11.4	38	76	22.9	30	HbE_hetero	13.6	1.13	>60%			Normal	Normal
RDT_G6PD_13_309	1-May-13	26	M	Andong Buon	NA	NA	Negative	8.3	4.85	12.9	42	87	26.6	30.7	Hb normale	13.6	1.13	>60%			Normal	Normal
RDT_G6PD_13_352	2-May-13	57	M	Bar Yakha	NA	NA	Negative	4.4	3.71	10.4	33.6	91	28	31	HbE_hetero/α-Thalassemia	13.6	1.13	>60%			Normal	Normal
RDT_G6PD_13_740	9-May-13	18	F	Oh Preus	NA	NA	Negative	6.9	4.12	10.1	33.8	82	24.5	29.9	HbE_hetero	13.7	1.14	>60%			Normal	Normal
RDT_G6PD_13_719	9-May-13	31	F	Oh Preus	37.6	Neg	Negative	10.3	3.26	8.8	28.6	88	27	30.8	HbE_hetero	13.7	1.14	>60%			Normal	Normal
RDT_G6PD13_102	12-Feb-13	18	M	Pang Roluem	NA	NA		4.8	4.04	11.1	35.7	88	27.5	31.1	Hb normale	13.7	1.14	>60%			Normal	Normal
RDT_G6PD_13_617	7-May-13	18	M	Prey Mangkol	NA	NA	Negative	7.3	4.39	12	37.9	86	27.3	31.7	Hb normale	13.7	1.14	>60%			Normal	Normal
RDT_G6PD_13_492	4-May-13	21	M	Prey Mangkol	NA	NA	Negative	9.1	4.99	12.6	40.8	82	25.3	30.9	HbE_hetero	13.7	1.14	>60%			Normal	Normal
RDT_G6PD_13_689	8-May-13	35	M	Oh Preus	NA	NA	Negative	7.7	4.63	11.1	36.9	80	24	30.1	HbE_hetero/α-Thalassemia	13.7	1.14	>60%			Normal	Normal
RDT_G6PD13_076	12-Feb-13	18	F	Pang Roluem	NA	NA		9.1	5.03	12	39.1	78	23.9	30.7	HbE_hetero	13.8	1.15	>60%			Normal	Normal
RDT_G6PD_13_381	3-May-13	18	F	Bar Yakha	NA	NA	Negative	6.4	3.57	9.9	32.8	92	27.7	30.2	Hb normale	13.8	1.15	>60%			Normal	Normal
RDT_G6PD_13_514	6-May-13	18	F	Prey Mangkol	NA	NA	Negative	10.2	4.08	10.3	34.9	86	25.2	29.5	Hb normale	13.8	1.15	>60%			Normal	Normal
RDT_G6PD_13_283	1-May-13	28	M	Andong Buon	NA	NA	Negative	7.7	4.85	10.8	35.7	74	22.3	30.3	HbE/β-Thalassemia	21.6	1.8	>60%			Normal	Normal
RDT_G6PD_13_748	9-May-13	58	F	Oh Preus	NA	NA	Negative	10.3	4.02	14.2	43.3	108	35.3	32.8	Hb normale	12.1	1.01	>60%			Normal	Normal
RDT_G6PD_13_401	3-May-13	51	F	Bar Yakha	NA	NA	Negative	6	3.9	11.7	37.5	96	30	31.2	Hb normale	12.1	1.01	>60%			Normal	Normal
RDT_G6PD_13_811	10-May-13	21	M	Oh Preus	NA	NA	Negative	9.3	4.83	13.9	42.2	87	28.8	32.9	Hb normale	10.1	0.84	>60%			Normal	Normal
RDT_G6PD_13_806	10-May-13	18	M	Oh Preus	NA	NA	Negative	6.3	4.37	10.8	35.5	81	24.7	30.4	HbE_hetero	13.8	1.15	>60%			Normal	Normal
RDT_G6PD_13_289	1-May-13	19	M	Andong Buon	NA	NA	Negative	5.4	3.68	12	38.2	104	32.6	31.4	Hb normale	13.8	1.15	>60%			Normal	Normal
RDT_G6PD_13_408	3-May-13	25	M	Bar Yakha	NA	NA	Negative	6.7	5.07	12.5	40.9	81	24.7	30.6	HbE_hetero/α-Thalassemia	13.8	1.15	>60%			Normal	Normal
RDT_G6PD_13_344	2-May-13	27	M	Bar Yakha	NA	NA	Negative	5.9	5.36	12.9	41.5	77	24.1	31.1	HbE_hetero/α-Thalassemia	13.8	1.15	>60%			Normal	Normal
RDT_G6PD13_159	13-Feb-13	34	M	Pang Roluem	NA	NA		6.6	5.37	14	46	86	26.1	30.4	HbE_hetero	13.8	1.15	>60%			Normal	Normal
RDT_G6PD_13_550	6-May-13	48	M	Prey Mangkol	NA	NA	Negative	4.6	4.55	12.5	40.4	89	27.5	30.9	HbE_hetero	13.8	1.15	>60%			Normal	Normal
RDT_G6PD_13_632	7-May-13	53	M	Prey Mangkol	NA	NA	Negative	3.8	4.01	11.8	37.2	93	29.4	31.7	Hb normale	13.8	1.15	>60%			Normal	Normal
RDT_G6PD_13_375	3-May-13	18	F	Bar Yakha	NA	NA	Negative	5.7	3.61	8.8	28.8	80	24.4	30.6	HbE_hetero/α-Thalassemia	13.9	1.16	>60%			Normal	Normal
RDT_G6PD13_033	11-Feb-13	19	F	Pang Roluem	NA	NA		8.8	4.54	12.8	41	90	28.2	31.2	Hb normale	13.9	1.16	>60%			Normal	Normal
RDT_G6PD_13_942	24-May-13	25	F	Krachak Kroam	NA	NA	Negative	6.1	4.42	11.1	36.2	82	25.1	30.7	HbE_hetero	13.9	1.16	>60%			Normal	Normal
RDT_G6PD_13_350	2-May-13	67	F	Bar Yakha	NA	NA	Negative	5.1	3.43	9.9	32.9	96	28.9	30.1	Hb normale	13.9	1.16	>60%			Normal	Normal
RDT_G6PD13_214	14-Feb-13	24	M	Pang Roluem	NA	NA		11.9	4.48	12.8	39.6	88	28.6	32.3	HbE_hetero	13.9	1.16	>60%			Normal	Normal
RDT_G6PD_13_640	7-May-13	29	M	Prey Mangkol	NA	NA	Negative	7.5	4.64	12.2	39.7	86	26.3	30.7	HbE_hetero	13.9	1.16	>60%			Normal	Normal
RDT_G6PD13_042	11-Feb-13	18	F	Pang Roluem	NA	NA		6.9	3.98	10.7	34	85	26.9	31.5	Hb normale	14	1.17	>60%			Normal	Normal
RDT_G6PD_13_347	2-May-13	23	F	Bar Yakha	NA	NA	Negative	6.5	3.88	9.3	32.6	84	24	28.5	Hb normale	17.4	1.45	>60%			Normal	Normal
RDT_G6PD_13_855	24-May-13	43	F	Krachak Kroam	NA	NA	Negative	6.2	3.95	11.3	36.3	92	28.6	31.1	Hb normale	14	1.17	>60%			Normal	Normal
RDT_G6PD13_132	13-Feb-13	53	F	Pang Roluem	NA	NA	Negative	3.9	4.21	10.2	34.1	81	24.2	29.9	Hb normale	14	1.17	>60%			Normal	Normal
RDT_G6PD13_186	13-Feb-13	30	M	Pang Roluem	NA	NA		6.8	5.07	12.3	40.6	80	24.3	30.3	HbE_hetero	14	1.17	>60%			Normal	Normal
RDT_G6PD13_226	14-Feb-13	18	F	Pang Roluem	NA	NA		11.5	4.38	11.5	37.8	86	26.3	30.4	HbE_hetero	14.1	1.18	>60%			Normal	Normal
RDT_G6PD13_003	11-Feb-13	27	F	Pang Roluem	NA	NA		6.3	4.23	11.2	36.8	87	26.5	30.4	Hb normale	14.1	1.18	>60%			Normal	Normal
RDT_G6PD_13_562	7-May-13	28	F	Prey Mangkol	NA	NA	Negative	9.2	3.71	9.6	32.4	87	25.9	29.6	Hb normale	14.1	1.18	>60%			Normal	Normal
RDT_G6PD_13_756	9-May-13	34	F	Oh Preus	NA	NA	Negative	4.4	4.61	12.1	39.8	86	26.2	30.4	HbE_hetero	14.1	1.18	>60%			Normal	Normal
RDT_G6PD_13_828	10-May-13	36	F	Oh Preus	NA	NA	Negative	10.5	4.74	8.9	31.7	67	18.8	28.1	HbE/β-Thalassemia	14.1	1.18	>60%			Normal	Normal
RDT_G6PD_13_270	1-May-13	59	F	Andong Buon	NA	NA	Negative	7.5	3.6	10	33	92	27.8	30.3	Hb normale	14.1	1.18	>60%			Normal	Normal
RDT_G6PD_13_924	24-May-13	29	M	Krachak Kroam	NA	NA	Negative	6.5	4.17	12.6	39.5	95	30.2	31.9	Hb normale	14.1	1.18	>60%			Normal	Normal
RDT_G6PD_13_771	9-May-13	35	M	Oh Preus	NA	NA	Negative	6.4	3.86	10.4	35.9	93	26.9	29	Hb normale	14.1	1.18	>60%			Normal	Normal
RDT_G6PD_13_278	1-May-13	36	M	Andong Buon	NA	NA	Negative	5.8	4.3	14	44.7	104	32.6	31.3	Hb normale	14.1	1.18	>60%			Normal	Normal
RDT_G6PD_13_543	6-May-13	38	M	Prey Mangkol	NA	NA	Negative	5.7	5.39	14.3	45.8	85	26.5	31.2	HbE_hetero	14.1	1.18	>60%			Normal	Normal
RDT_G6PD_13_475	4-May-13	45	M	Prey Mangkol	NA	NA	Negative	6.8	4.09	10.1	33.4	82	24.7	30.2	HbE_hetero	14.1	1.18	>60%			Normal	Normal
RDT_G6PD13_030	11-Feb-13	18	F	Pang Roluem	NA	NA		11.3	3.94	10.2	32.9	84	25.9	31	Hb normale	14.2	1.18	>60%			Normal	Normal
RDT_G6PD13_156	13-Feb-13	23	F	Pang Roluem	NA	NA		6.4	3.88	10.1	33.7	87	26	30	Hb normale	14.2	1.18	>60%			Normal	Normal
RDT_G6PD_13_444	4-May-13	30	F	Prey Mangkol	NA	NA	Negative	7.1	4.74	10.2	35.3	74	21.5	28.9	Hb normale	14.2	1.18	>60%			Normal	Normal
RDT_G6PD13_222	14-Feb-13	44	F	Pang Roluem	NA	NA		7.9	3.72	10.6	34.3	92	28.9	30.9	HbE_hetero	14.2	1.18	>60%			Normal	Normal
RDT_G6PD_13_275	1-May-13	52	F	Andong Buon	NA	NA	Negative	5.5	3.87	11.2	37	96	28.9	30.3	Hb normale	14.2	1.18	>60%			Normal	Normal
RDT_G6PD_13_397	3-May-13	55	F	Bar Yakha	NA	NA	Negative	4.8	4.18	11	35.3	84	26.3	31.2	HbE_hetero/α-Thalassemia	14.2	1.18	>60%			Normal	Normal
RDT_G6PD13_221	14-Feb-13	18	M	Pang Roluem	NA	NA		7.4	4.07	9.9	33.1	81	24.3	29.9	HbE_hetero	14.2	1.18	>60%			Normal	Normal
RDT_G6PD_13_697	8-May-13	18	M	Oh Preus	NA	NA	Negative	6.5	5.08	11.9	39.4	78	23.4	30.2	HbE_hetero	14.2	1.18	>60%			Normal	Normal
RDT_G6PD13_209	14-Feb-13	40	F	Pang Roluem	NA	NA		8.4	4.28	8.5	29	68	19.9	29.3	HbE_homo	17.6	1.47	>60%			Normal	Normal
RDT_G6PD_13_457	4-May-13	26	M	Prey Mangkol	NA	NA	Negative	5.3	4.5	11.4	38.3	85	25.3	29.8	HbE_hetero	14.2	1.18	>60%			Normal	Normal
RDT_G6PD_13_626	7-May-13	45	M	Prey Mangkol	NA	NA	Negative	6.5	3.5	11.1	35.2	101	31.7	31.5	Hb normale	14.2	1.18	>60%			Normal	Normal
RDT_G6PD_13_296	1-May-13	52	M	Andong Buon	NA	NA	Negative	8.4	3.65	11.8	38.4	105	32.3	30.7	Hb normale	14.2	1.18	>60%			Normal	Normal
RDT_G6PD_13_486	4-May-13	23	F	Prey Mangkol	NA	NA	Negative	10.2	4.34	10.9	36.5	84	25.1	29.9	HbE_hetero	14.3	1.19	>60%			Normal	Normal
RDT_G6PD_13_854	24-May-13	51	F	Krachak Kroam	NA	NA	Negative	8.1	3.95	10.2	32.8	83	25.8	31.1	HbE_hetero	14.3	1.19	>60%			Normal	Normal
RDT_G6PD_13_364	2-May-13	52	F	Bar Yakha	NA	NA	Negative	6.6	4.29	12.4	40.5	94	28.9	30.6	HbE_hetero/α-Thalassemia	14.3	1.19	>60%			Normal	Normal
RDT_G6PD_13_291	1-May-13	26	M	Andong Buon	NA	NA	Negative	10.4	4.74	11.6	38.3	81	24.5	30.3	HbE_hetero/α-Thalassemia	16.9	1.41	>60%			Normal	Normal
RDT_G6PD_13_302	1-May-13	24	M	Andong Buon	NA	NA	Negative	11.5	4.82	12.1	39.3	82	25.1	30.8	HbE_hetero/α-Thalassemia	14.3	1.19	>60%			Normal	Normal
RDT_G6PD_13_496	4-May-13	24	M	Prey Mangkol	NA	NA	Negative	7.2	5.42	12.6	41.2	76	23.2	30.6	HbE_hetero	14.3	1.19	>60%			Normal	Normal
RDT_G6PD_13_308	1-May-13	46	M	Andong Buon	NA	NA	Negative	6.6	5.25	12.3	40.3	77	23.4	30.5	HbE_hetero/α-Thalassemia	14.3	1.19	>60%			Normal	Normal
RDT_G6PD13_106	12-Feb-13	18	F	Pang Roluem	NA	NA		8	3.96	9.7	31.8	80	24.5	30.5	Hb normale	14.4	1.2	>60%			Normal	Normal
RDT_G6PD_13_471	4-May-13	22	F	Prey Mangkol	NA	NA	Negative	8.9	4.06	10.2	33.4	82	25.1	30.5	HbE_hetero	14.4	1.2	>60%			Normal	Normal
RDT_G6PD_13_769	9-May-13	24	F	Oh Preus	NA	NA	Negative	9.2	4.81	11.7	38.1	79	24.3	30.7	HbE_hetero	14.4	1.2	>60%			Normal	Normal
RDT_G6PD_13_609	7-May-13	42	F	Prey Mangkol	NA	NA	Negative	5	3.57	9.5	31.1	87	26.6	30.5	HbE_hetero/α-Thalassemia	14.4	1.2	>60%			Normal	Normal
RDT_G6PD13_007	11-Feb-13	18	M	Pang Roluem	NA	NA		5.9	3.79	10.4	33.4	88	27.4	31.1	Hb normale	14.4	1.2	>60%			Normal	Normal
RDT_G6PD_13_555	6-May-13	23	M	Prey Mangkol	NA	NA	Negative	8.6	4.6	12.1	38.6	84	26.3	31.3	Hb normale	14.4	1.2	>60%			Normal	Normal
RDT_G6PD_13_522	6-May-13	33	M	Prey Mangkol	NA	NA	Negative	6.8	3.85	10.9	36.2	94	28.3	30.1	Hb normale	14.4	1.2	>60%			Normal	Normal
RDT_G6PD_13_684	8-May-13	21	F	Oh Preus	NA	NA	Negative	10.6	3.82	10.8	34.9	91	28.3	30.9	Hb normale	14.5	1.21	>60%			Normal	Normal
RDT_G6PD13_185	13-Feb-13	27	F	Pang Roluem	NA	NA		12.9	3.74	10.8	33.7	90	28.9	32	Hb normale	14.5	1.21	>60%			Normal	Normal
RDT_G6PD_13_675	8-May-13	29	F	Oh Preus	NA	NA	Negative	6.3	4.35	10.5	36.4	84	24.1	28.8	Hb normale	14.5	1.21	>60%			Normal	Normal
RDT_G6PD_13_851	24-May-13	36	M	Krachak Kroam	NA	NA	Negative	7.4	4.75	11.9	38.8	82	25.1	30.7	HbE_hetero	14.5	1.21	>60%			Normal	Normal
RDT_G6PD_13_886	24-May-13	32	F	Krachak Kroam	NA	NA	Negative	7.2	3.75	11.2	35.5	95	29.9	31.5	Hb normale	12.1	1.01	>60%			Normal	Normal
RDT_G6PD13_188	13-Feb-13	33	F	Pang Roluem	37.8	Non Pf		6.8	3.89	10.6	35	90	27.2	30.3	HbE_hetero	14.6	1.22	>60%			Normal	Normal
RDT_G6PD_13_313	2-May-13	33	F	Andong Buon	NA	NA	Negative	6.8	4.03	10.6	34.3	85	26.3	30.9	Hb normale	14.6	1.22	>60%			Normal	Normal
RDT_G6PD_13_757	9-May-13	45	F	Oh Preus	NA	NA	Negative	6.7	3.86	10.8	35.6	92	28	30.3	HbE_hetero	14.6	1.22	>60%			Normal	Normal
RDT_G6PD_13_939	24-May-13	54	F	Krachak Kroam	NA	NA	Negative	7.5	3.81	10.3	34	89	27	30.3	Hb normale	14.6	1.22	>60%			Normal	Normal
RDT_G6PD13_212	14-Feb-13	18	M	Pang Roluem	NA	NA		9.1	4.34	10.3	34.2	79	23.7	30.1	HbE_hetero	14.6	1.22	>60%			Normal	Normal
RDT_G6PD_13_908	24-May-13	18	M	Krachak Kroam	NA	NA	Negative	13.2	5.18	13.1	42.2	81	25.3	31	Hb normale	14.6	1.22	>60%			Normal	Normal
RDT_G6PD_13_607	7-May-13	20	M	Prey Mangkol	NA	NA	Negative	8.9	5.62	11	37.3	66	19.6	29.5	β-Thalassemia	17.5	1.46	>60%			Normal	Normal
RDT_G6PD_13_315	2-May-13	23	M	Andong Buon	NA	NA	Negative	5.7	5.25	13.7	43.9	84	26.1	31.2	HbE_hetero/α-Thalassemia	14.6	1.22	>60%			Normal	Normal
RDT_G6PD_13_527	6-May-13	25	M	Prey Mangkol	NA	NA	Negative	9.8	4.78	11.4	37.1	78	23.8	30.7	HbE_hetero	14.6	1.22	>60%			Normal	Normal
RDT_G6PD13_243	15-Feb-13	29	M	Pang Roluem	39	Pf/Non Pf		3	3.83	11.1	36.1	94	29	30.7	Hb normale	14.6	1.22	>60%			Normal	Normal
RDT_G6PD13_094	12-Feb-13	18	F	Pang Roluem	NA	NA		11.1	4.25	10.3	33.4	79	24.2	30.8	HbE_hetero	14.7	1.23	>60%			Normal	Normal
RDT_G6PD_13_410	3-May-13	18	F	Bar Yakha	NA	NA	Negative	7.7	4.53	10.7	35.9	79	23.6	29.8	HbE_hetero/α-Thalassemia	14.7	1.23	>60%			Normal	Normal
RDT_G6PD13_213	14-Feb-13	21	F	Pang Roluem	NA	NA		7.2	4.05	10	32.4	80	24.7	30.9	HbE_hetero	14.7	1.23	>60%			Normal	Normal
RDT_G6PD_13_715	9-May-13	42	F	Oh Preus	NA	NA	Negative	5	3.97	10.8	35.8	90	27.2	30.2	HbE_hetero	14.7	1.23	>60%			Normal	Normal
RDT_G6PD_13_303	1-May-13	31	F	Andong Buon	NA	NA	Negative	7.9	4.12	11.6	37.1	90	28.2	31.3	Hb normale	12.1	1.01	>60%			Normal	Normal
RDT_G6PD_13_413	3-May-13	20	M	Bar Yakha	NA	NA	Negative	6.8	4.87	14.8	45.6	94	30.4	32.5	Hb normale	10.1	0.84	>60%			Normal	Normal
RDT_G6PD13_041	11-Feb-13	18	M	Pang Roluem	NA	NA		7.3	4.47	10.7	35.1	79	23.9	30.5	Hb normale	17	1.42	>60%			Normal	Normal
RDT_G6PD_13_508	6-May-13	35	F	Prey Mangkol	NA	NA	Negative	5.5	4.49	11.4	38	85	25.4	30	HbE_hetero/α-Thalassemia	14.9	1.24	>60%			Normal	Normal
RDT_G6PD_13_254	1-May-13	22	F	Andong Buon	NA	NA	Negative	11.4	4.34	11.1	36.8	85	25.6	30.2	HbE_hetero/α-Thalassemia	15	1.25	>60%			Normal	Normal
RDT_G6PD_13_868	24-May-13	53	M	Krachak Kroam	NA	NA	Negative	4.8	4.45	12.5	40.8	92	28.1	30.6	HbE_hetero	15	1.25	>60%			Normal	Normal
RDT_G6PD13_104	12-Feb-13	18	F	Pang Roluem	NA	NA		7.5	4.5	10.9	35.2	78	24.2	31	HbE_hetero	15.1	1.26	>60%			Normal	Normal
RDT_G6PD13_099	12-Feb-13	18	F	Pang Roluem	NA	NA		6.2	4.23	10.4	34.9	83	24.6	29.8	Hb normale	15.1	1.26	>60%			Normal	Normal
RDT_G6PD_13_560	6-May-13	26	F	Prey Mangkol	NA	NA	Negative	5.2	3.9	10.4	33.7	86	26.7	30.9	HbE_hetero/α-Thalassemia	15.1	1.26	>60%			Normal	Normal
RDT_G6PD_13_487	4-May-13	49	F	Prey Mangkol	NA	NA	Negative	6.1	3.63	9.7	32.4	89	26.7	29.9	HbE_hetero	15.1	1.26	>60%			Normal	Normal
RDT_G6PD_13_646	8-May-13	53	F	Oh Preus	NA	NA	Negative	3.4	3.67	9.4	32.4	88	25.6	29	Hb normale	15.1	1.26	>60%			Normal	Normal
RDT_G6PD_13_913	24-May-13	54	F	Krachak Kroam	NA	NA	Negative	7.4	3.38	10	32.3	96	29.6	31	Hb normale	15.1	1.26	>60%			Normal	Normal
RDT_G6PD_13_890	24-May-13	33	M	Krachak Kroam	NA	NA	Negative	6.4	3.53	9.7	31.3	89	27.5	31	HbE_hetero	15.1	1.26	>60%			Normal	Normal
RDT_G6PD_13_572	7-May-13	36	M	Prey Mangkol	NA	NA	Negative	4.3	3.49	13.9	40.7	117	39.8	34.2	Hb normale	15.1	1.26	>60%			Normal	Normal
RDT_G6PD13_071	12-Feb-13	18	F	Pang Roluem	NA	NA		7	3.91	9.9	33.3	85	25.3	29.7	α-Thalassemia	15.2	1.27	>60%			Normal	Normal
RDT_G6PD_13_273	1-May-13	18	F	Andong Buon	NA	NA	Negative	7.7	3.56	10.3	34.2	96	28.9	30.1	Hb normale	15.2	1.27	>60%			Normal	Normal
RDT_G6PD_13_789	9-May-13	18	F	Oh Preus	NA	NA	Negative	5.5	4.54	10.5	35.3	78	23.1	29.7	HbE_hetero	15.2	1.27	>60%			Normal	Normal
RDT_G6PD_13_566	7-May-13	20	M	Prey Mangkol	NA	NA	Negative	11.2	5.51	11.2	36.9	67	20.3	30.4	HbE/β-Thalassemia	17	1.42	>60%			Normal	Normal
RDT_G6PD13_117	12-Feb-13	18	M	Pang Roluem	NA	NA		8.7	3.89	10.5	34	87	27	30.9	Hb normale	15.2	1.27	>60%			Normal	Normal
RDT_G6PD_13_914	24-May-13	23	M	Krachak Kroam	NA	NA	Negative	7.4	4.78	12	38.3	80	25.1	31.3	HbE_hetero	15.2	1.27	>60%			Normal	Normal
RDT_G6PD_13_314	2-May-13	28	F	Andong Buon	NA	NA	Negative	4.6	4.55	11.2	37.7	83	24.6	29.7	HbE_hetero/α-Thalassemia	15.3	1.28	>60%			Normal	Normal
RDT_G6PD13_004	11-Feb-13	33	F	Pang Roluem	NA	NA		5.8	4.37	12.7	39.5	90	29.1	32.2	Hb normale	15.3	1.28	>60%			Normal	Normal
RDT_G6PD_13_721	9-May-13	41	F	Oh Preus	NA	NA	Negative	6.7	4.09	12.6	39.9	98	30.8	31.6	Hb normale	15.3	1.28	>60%			Normal	Normal
RDT_G6PD_13_649	8-May-13	44	F	Oh Preus	NA	NA	Negative	4.6	4.34	10.7	36.6	84	24.7	29.2	HbE_hetero	15.3	1.28	>60%			Normal	Normal
RDT_G6PD_13_294	1-May-13	71	F	Andong Buon	NA	NA	Negative	5.4	3.47	9.4	32.4	93	27.1	29	HbE_hetero/α-Thalassemia	15.3	1.28	>60%			Normal	Normal
RDT_G6PD_13_651	8-May-13	64	M	Oh Preus	NA	NA	Negative	6.3	5.12	14.9	47.2	92	29.1	31.6	HbE_hetero	15.3	1.28	>60%			Normal	Normal
RDT_G6PD13_103	12-Feb-13	18	F	Pang Roluem	NA	NA		8.6	4.77	10.9	35.5	74	22.9	30.7	HbE_hetero	15.4	1.28	>60%			Normal	Normal
RDT_G6PD13_193	13-Feb-13	18	F	Pang Roluem	NA	NA		8.4	3.99	10.2	32.7	82	25.6	31.2	HbE_hetero	15.4	1.28	>60%			Normal	Normal
RDT_G6PD_13_483	4-May-13	18	F	Prey Mangkol	NA	NA	Negative	9.3	3.5	8.3	28.6	82	23.7	29	HbE_hetero	15.4	1.28	>60%			Normal	Normal
RDT_G6PD_13_251	1-May-13	41	F	Andong Buon	NA	NA	Negative	3.4	3.08	7.6	25.8	84	24.7	29.5	HbE_hetero/α-Thalassemia	15.4	1.28	>60%			Normal	Normal
RDT_G6PD13_086	12-Feb-13	18	F	Pang Roluem	NA	NA		7.9	4.46	11.3	36.6	82	25.3	30.9	HbE_hetero	15.5	1.29	>60%			Normal	Normal
RDT_G6PD_13_950	24-May-13	18	F	Krachak Kroam	NA	NA	Negative	8.6	4.09	11.5	37.2	91	28.1	30.9	Hb normale	15.5	1.29	>60%			Normal	Normal
RDT_G6PD13_072	12-Feb-13	18	F	Pang Roluem	NA	NA		7.6	4.88	12.3	40	82	25.2	30.8	Hb normale	12.1	1.01	>60%			Normal	Normal
RDT_G6PD13_084	12-Feb-13	55	F	Pang Roluem	NA	NA		6.2	3.88	10.5	34	88	27.1	30.9	HbE_hetero	10.1	0.84	>60%			Normal	Normal
RDT_G6PD_13_627	7-May-13	36	F	Prey Mangkol	NA	NA	Negative	7.1	4.32	10.2	34.3	79	23.6	29.7	HbE_hetero/α-Thalassemia	17.6	1.47	>60%			Normal	Normal
RDT_G6PD_13_619	7-May-13	18	M	Prey Mangkol	NA	NA	Negative	6.1	4.74	12.6	39.8	84	26.6	31.7	Hb normale	15.5	1.29	>60%			Normal	Normal
RDT_G6PD_13_286	1-May-13	20	M	Andong Buon	NA	NA	Negative	7.9	4.67	11.1	37.6	81	23.8	29.5	HbE_hetero/α-Thalassemia	15.5	1.29	>60%			Normal	Normal
RDT_G6PD_13_569	7-May-13	56	M	Prey Mangkol	NA	NA	Negative	6.6	3.62	10.7	35.7	99	29.6	30	HbE_hetero/α-Thalassemia	15.5	1.29	>60%			Normal	Normal
RDT_G6PD_13_354	2-May-13	18	F	Bar Yakha	NA	NA	Negative	7.2	4.12	9.9	33.7	82	24	29.4	HbE_hetero/α-Thalassemia	15.6	1.3	>60%			Normal	Normal
RDT_G6PD_13_896	24-May-13	37	F	Krachak Kroam	NA	NA	Negative	7	3.67	10.8	35	95	29.4	30.9	Hb normale	15.6	1.3	>60%			Normal	Normal
RDT_G6PD_13_699	8-May-13	23	M	Oh Preus	NA	NA	Negative	11.2	4.51	11.2	37.1	82	24.8	30.2	HbE_hetero	15.6	1.3	>60%			Normal	Normal
RDT_G6PD_13_708	8-May-13	20	F	Oh Preus	NA	NA	Negative	5.6	4.84	10.3	34.1	70	21.3	30.2	HbE/β-Thalassemia	19.6	1.63	>60%			Normal	Normal
RDT_G6PD13_172	13-Feb-13	20	M	Pang Roluem	NA	NA		7	6.13	14.8	49.5	81	24.1	29.9	HbE_hetero	15.7	1.31	>60%			Normal	Normal
RDT_G6PD_13_623	7-May-13	44	M	Prey Mangkol	NA	NA	Negative	9.2	4.64	14	43.1	93	30.2	32.5	Hb normale	15.7	1.31	>60%			Normal	Normal
RDT_G6PD_13_513	6-May-13	18	F	Prey Mangkol	NA	NA	Negative	7.1	4.66	10.9	36	77	23.4	30.3	HbE_hetero/α-Thalassemia	15.8	1.32	>60%			Normal	Normal
RDT_G6PD_13_900	24-May-13	30	F	Krachak Kroam	NA	NA	Negative	5.7	4.63	12.1	38.7	84	26.1	31.3	β-Thalassemia	15.8	1.32	>60%			Normal	Normal
RDT_G6PD_13_583	7-May-13	42	F	Prey Mangkol	NA	NA	Negative	8.4	4.65	12.1	39.7	85	26	30.5	HbE_hetero/α-Thalassemia	15.8	1.32	>60%			Normal	Normal
RDT_G6PD_13_642	8-May-13	43	F	Oh Preus	NA	NA	Negative	7.4	3.87	10	31.5	81	25.8	31.7	HbE_hetero	15.8	1.32	>60%			Normal	Normal
RDT_G6PD13_115	12-Feb-13	18	M	Pang Roluem	NA	NA		10.1	4.35	10	33.7	77	23	29.7	HbE_hetero	15.8	1.32	>60%			Normal	Normal
RDT_G6PD_13_334	2-May-13	44	M	Andong Buon	NA	NA	Negative	6.5	4.54	12.2	40.3	87	26.3	30.3	HbE_hetero/α-Thalassemia	15.8	1.32	>60%			Normal	Normal
RDT_G6PD13_070	12-Feb-13	18	M	Pang Roluem	NA	NA		4.9	5.16	11.7	37.5	73	22.7	31.2	HbE_hetero	15.9	1.33	>60%			Normal	Normal
RDT_G6PD13_131	13-Feb-13	19	M	Pang Roluem	NA	NA	Negative	8.3	4.44	11.6	38.2	86	26.1	30.4	HbE_hetero	15.9	1.33	>60%			Normal	Normal
RDT_G6PD_13_282	1-May-13	46	F	Andong Buon	NA	NA	Negative	7.6	4.76	12.6	41	86	26.5	30.7	HbE_hetero/α-Thalassemia	16	1.33	>60%			Normal	Normal
RDT_G6PD_13_470	4-May-13	48	F	Prey Mangkol	NA	NA	Negative	5.7	4.14	10.6	34.9	84	25.6	30.4	HbE_hetero	16.1	1.34	>60%			Normal	Normal
RDT_G6PD_13_644	8-May-13	45	F	Oh Preus	NA	NA	Negative	6	4.2	9.2	31.9	76	21.9	28.8	Hb normale	16.2	1.35	>60%			Normal	Normal
RDT_G6PD_13_752	9-May-13	22	F	Oh Preus	NA	NA	Negative	6.9	4.52	9.5	33.1	73	21	28.7	Hb normale	16.3	1.36	>60%			Normal	Normal
RDT_G6PD13_100	12-Feb-13	18	M	Pang Roluem	NA	NA		4.5	4.37	10.3	34.2	78	23.6	30.1	HbE_hetero	16.3	1.36	>60%			Normal	Normal
RDT_G6PD_13_921	24-May-13	27	M	Krachak Kroam	NA	NA	Negative	7.1	4.84	12.8	41.4	86	26.4	30.9	HbE_hetero	16.3	1.36	>60%			Normal	Normal
RDT_G6PD_13_750	9-May-13	45	F	Oh Preus	NA	NA	Negative	6.3	4.58	10.8	37.4	82	23.6	28.9	Hb normale	16.5	1.38	>60%			Normal	Normal
RDT_G6PD_13_682	8-May-13	18	F	Oh Preus	NA	NA	Negative	7	4.03	10.2	33.9	84	25.3	30.1	Hb normale	16.6	1.38	>60%			Normal	Normal
RDT_G6PD_13_933	24-May-13	48	F	Krachak Kroam	NA	NA	Negative	8.6	4.4	12.9	41.9	95	29.3	30.8	HbE_hetero	16.6	1.38	>60%			Normal	Normal
RDT_G6PD_13_608	7-May-13	43	M	Prey Mangkol	NA	NA	Negative	7.2	5.01	11.5	39.5	79	23	29.1	Hb normale	16.6	1.38	>60%			Normal	Normal
RDT_G6PD_13_256	1-May-13	18	M	Andong Buon	37.5	NA	Negative	8.1	5.2	11.4	38.9	75	21.9	29.3	Hb normale	16.8	1.4	>60%			Normal	Normal
RDT_G6PD_13_549	6-May-13	45	M	Prey Mangkol	NA	NA	Negative	6.4	4.25	13.3	41.4	97	31.3	32.1	Hb normale	12	1	>60%			Normal	Normal
RDT_G6PD13_191	13-Feb-13	44	M	Pang Roluem	NA	NA		9.6	4.7	13.3	40.7	87	28.3	32.7	HbE_hetero	12	1	>60%			Normal	Normal
RDT_G6PD_13_853	24-May-13	50	F	Krachak Kroam	NA	NA	Negative	8.5	3.93	12.5	38.7	98	31.8	32.3	Hb normale	10.1	0.84	>60%			Normal	Normal
RDT_G6PD_13_355	2-May-13	18	F	Bar Yakha	NA	NA	Negative	6.5	3.58	8.4	29.3	82	23.5	28.7	HbE_hetero/α-Thalassemia	16.9	1.41	>60%			Normal	Normal
RDT_G6PD_13_615	7-May-13	18	F	Prey Mangkol	NA	NA	Negative	8.7	4.86	11.1	37.4	77	22.8	29.7	HbE_hetero/α-Thalassemia	16.9	1.41	>60%			Normal	Normal
RDT_G6PD_13_267	1-May-13	21	F	Andong Buon	NA	NA	Negative	5.4	4.09	10.7	36.2	89	26.2	29.6	Hb normale	16.9	1.41	>60%			Normal	Normal
RDT_G6PD_13_299	1-May-13	37	M	Andong Buon	NA	NA	Negative	7.7	5.81	11.9	40	69	20.5	29.8	HbE/β-Thalassemia	17.2	1.43	>60%			Normal	Normal
RDT_G6PD13_204	14-Feb-13	18	F	Pang Roluem	NA	NA	Negative	9.6	3.8	10.1	32.9	87	26.6	30.7	Hb normale	18.8	1.57	>60%			Normal	Normal
RDT_G6PD_13_525	6-May-13	31	M	Prey Mangkol	NA	NA	Negative	6.9	5.02	10	33.5	67	19.9	29.9	HbE/β-Thalassemia	20.9	1.74	>60%			Normal	Normal
RDT_G6PD_13_929	24-May-13	41	F	Krachak Kroam	NA	NA	Negative	6.3	3.99	10.4	34.2	86	26.1	30.4	Hb normale	21.1	1.76	>60%			Normal	Normal
RDT_G6PD_13_936	24-May-13	21	F	Krachak Kroam	NA	NA	Negative	7.8	4.22	10.7	34.9	83	25.4	30.7	Hb normale	21.6	1.8	>60%			Normal	Normal
RDT_G6PD13_171	13-Feb-13	32	M	Pang Roluem	NA	NA		6.7	4.83	15	47.2	98	31.1	31.8	Hb normale	12	1	>60%			Normal	Normal
RDT_G6PD_13_573	7-May-13	27	M	Prey Mangkol	NA	NA	Negative	6	4.15	12.4	38.3	92	29.9	32.4	Hb normale	12	1	>60%			Normal	Normal
RDT_G6PD_13_865	24-May-13	63	F	Krachak Kroam	NA	NA	Negative	7.2	2.26	6.4	21.3	94	28.3	30	HbE_hetero	4.7	0.39	30-40%	Mahidol	Hetero	Normal	Normal
RDT_G6PD13_184	13-Feb-13	29	F	Pang Roluem	NA	NA		6.1	3.92	11.6	37.5	96	29.6	30.9	Hb normale	4.5	0.38	30-40%	ViangChan	Hetero	Normal	Normal
RDT_G6PD13_157	13-Feb-13	26	F	Pang Roluem	NA	NA		9.1	4.03	11	36.5	91	27.3	30.1	Hb normale	4.3	0.36	30-40%	ViangChan	Hetero	Normal	Normal
RDT_G6PD_13_376	3-May-13	52	F	Bar Yakha	NA	NA	Negative	5.6	3.53	11.3	35.8	101	32	31.6	Hb normale	5.5	0.46	40-50%	ViangChan	Hetero	Normal	Normal
RDT_G6PD_13_813	10-May-13	18	F	Oh Preus	NA	NA	Negative	8.5	4.03	10.1	33	82	25.1	30.6	HbE_hetero	5.5	0.46	40-50%	ViangChan	Hetero	Normal	Normal
RDT_G6PD_13_415	3-May-13	51	F	Bar Yakha	NA	NA	Negative	8.6	4.19	10.4	34.6	83	24.8	30.1	HbE_hetero/α-Thalassemia	5.4	0.45	40-50%	ViangChan	Hetero	Normal	Normal
RDT_G6PD_13_864	24-May-13	47	F	Krachak Kroam	NA	NA	Negative	6.4	4.33	9.6	32.8	76	22.2	29.3	HbE_hetero	5.4	0.45	40-50%	ViangChan	Hetero	Normal	Normal
RDT_G6PD13_067	12-Feb-13	18	F	Pang Roluem	NA	NA		6.1	4.08	10.4	34.6	85	25.5	30.1	Hb normale	5.2	0.43	40-50%	ViangChan	Hetero	Normal	Normal
RDT_G6PD_13_495	4-May-13	40	F	Prey Mangkol	NA	NA	Negative	4.8	3.06	9.1	30.6	100	29.7	29.7	Hb normale	5.1	0.43	40-50%	ViangChan	Hetero	Normal	Normal
RDT_G6PD13_223	14-Feb-13	18	F	Pang Roluem	NA	NA		7.2	3.31	11.2	35.4	107	33.8	31.6	Hb normale	5.1	0.43	40-50%	ViangChan	Hetero	Normal	Normal
RDT_G6PD13_135	13-Feb-13	49	F	Pang Roluem	NA	NA	Negative	7.3	3.67	11.4	35.9	98	31.1	31.8	Hb normale	5.8	0.48	40-50%	ViangChan	Hetero	Normal	Normal
RDT_G6PD13_008	11-Feb-13	50	F	Pang Roluem	NA	NA		5.3	3.82	8.5	28.9	76	22.3	29.4	Hb normale	5.7	0.48	40-50%	ViangChan	Hetero	Normal	Normal
RDT_G6PD_13_634	7-May-13	47	F	Prey Mangkol	NA	NA	Negative	6.2	3.07	9.2	31.5	103	30	29.2	Hb normale	5.7	0.48	40-50%	ViangChan	Hetero	Normal	Normal
RDT_G6PD_13_505	6-May-13	41	F	Prey Mangkol	NA	NA	Negative	6	4.08	12.8	40	98	31.4	32	HbE/β-Thalassemia	5.7	0.48	40-50%	ViangChan	Hetero	Normal	Normal
RDT_G6PD_13_391	3-May-13	37	F	Bar Yakha	NA	NA	Negative	7.7	3.87	10.6	34.5	89	27.4	30.7	Hb normale	5.6	0.47	40-50%	ViangChan	Hetero	Normal	Normal
RDT_G6PD_13_323	2-May-13	56	F	Andong Buon	NA	NA	Negative	8.8	3.86	11.9	38.5	100	30.8	30.9	Hb normale	5.5	0.46	40-50%	ViangChan	Hetero	Normal	Normal
RDT_G6PD13_011	11-Feb-13	58	F	Pang Roluem	NA	NA		4.5	4.09	11.4	35.6	87	27.9	32	Hb normale	7.2	0.6	50-60%	ViangChan	Hetero	Normal	Normal
RDT_G6PD_13_255	1-May-13	54	F	Andong Buon	NA	NA	Negative	6.9	4.56	11.2	37.1	81	24.6	30.2	HbE_hetero/α-Thalassemia	7.2	0.6	50-60%	ViangChan	Hetero	Normal	Normal
RDT_G6PD_13_874	24-May-13	46	F	Krachak Kroam	NA	NA	Negative	6.3	3.64	9.4	31.3	86	25.8	30	HbE_hetero	7.1	0.59	50-60%	ViangChan	Hetero	Normal	Normal
RDT_G6PD13_108	12-Feb-13	18	F	Pang Roluem	NA	NA		7.3	3.58	10.2	33.3	93	28.5	30.6	Hb normale	7.1	0.59	50-60%	ViangChan	Hetero	Normal	Normal
RDT_G6PD13_119	12-Feb-13	18	F	Pang Roluem	NA	NA		5.7	3.3	9.2	30.4	92	27.9	30.3	Hb normale	7	0.58	50-60%	ViangChan	Hetero	Normal	Normal
RDT_G6PD_13_578	7-May-13	53	F	Prey Mangkol	NA	NA	Negative	6.6	4.26	9.7	33.7	79	22.8	28.8	Hb normale	6.9	0.58	50-60%	ViangChan	Hetero	Normal	Normal
RDT_G6PD_13_866	24-May-13	49	F	Krachak Kroam	NA	NA	Negative	6.5	3.05	9.3	29.9	98	30.5	31.1	Hb normale	6.8	0.57	50-60%	ViangChan	Hetero	Normal	Normal
RDT_G6PD13_052	11-Feb-13	25	F	Pang Roluem	NA	NA		10.2	3.73	9.5	31.1	83	25.5	30.5	HbE_hetero	6.8	0.57	50-60%	ViangChan	Hetero	Normal	Normal
RDT_G6PD_13_510	6-May-13	18	F	Prey Mangkol	NA	NA	Negative	10.9	4.06	10.8	35.6	88	26.6	30.3	Hb normale	6.8	0.57	50-60%	ViangChan	Hetero	Normal	Normal
RDT_G6PD13_048	11-Feb-13	18	F	Pang Roluem	NA	NA		10.4		4.6	14.4	86	27.4	31.9	Hb normale	6.7	0.56	50-60%	ViangChan	Hetero	Normal	Normal
RDT_G6PD_13_263	1-May-13	65	F	Andong Buon	NA	NA	Negative	5	3.77	11.1	36.6	97	29.4	30.3	Hb normale	6.6	0.55	50-60%	ViangChan	Hetero	Normal	Normal
RDT_G6PD_13_594	7-May-13	18	F	Prey Mangkol	NA	NA	Negative	8.8	4.32	10.7	35.3	82	24.8	30.3	Hb normale	6.4	0.53	50-60%	Canton	Hetero	Normal	Normal
RDT_G6PD13_109	12-Feb-13	18	F	Pang Roluem	NA	NA		8.7	3.93	11.4	36.5	93	29	31.2	Hb normale	6.3	0.53	50-60%	ViangChan	Hetero	Normal	Normal
RDT_G6PD_13_429	4-May-13	28	F	Prey Mangkol	NA	NA	Negative	7.2	4.13	12	38.4	93	29.1	31.3	Hb normale	6.2	0.52	50-60%	ViangChan	Hetero	Normal	Normal
RDT_G6PD13_187	13-Feb-13	27	F	Pang Roluem	NA	NA		8.5	4.37	10.6	35.3	81	24.3	30	HbE_hetero	6.1	0.51	50-60%	ViangChan	Hetero	Normal	Normal
RDT_G6PD_13_553	6-May-13	56	F	Prey Mangkol	NA	NA	Pf	6.4	4.22	10.7	35.5	84	25.4	30.1	HbE_hetero/α-Thalassemia	12.5	1.04	>60%			Normal	Normal
RDT_G6PD_13_311	2-May-13	65	M	Andong Buon	NA	NA	Pf	7.8	3.3	10.6	34.2	104	32.1	31	Hb normale	12	1	>60%			Normal	Normal
RDT_G6PD_13_288	1-May-13	18	M	Andong Buon	NA	NA	Pv	7.6	4.48	11.1	37.5	84	24.8	29.6	HbE_hetero/α-Thalassemia	16.8	1.4	>60%			Normal	Normal
RDT_G6PD_13_809	10-May-13	38	M	Oh Preus	NA	NA	Pv	8	4.48	14.1	43.1	96	31.5	32.7	Hb normale	10	0.83	>60%			Normal	Normal
RDT_G6PD_13_712	9-May-13	28	M	Oh Preus	NA	NA	Pv	6.1	4.22	13	41	97	30.8	31.7	Hb normale	10.4	0.87	>60%			Normal	Normal
RDT_G6PD_13_655	8-May-13	22	M	Oh Preus	NA	NA	Pv	4.2	4.78	14.4	43.7	91	30.1	33	Hb normale	10.9	0.91	>60%			Normal	Normal
RDT_G6PD_13_796	10-May-13	32	M	Oh Preus	NA	NA	Pv	6.7	4.9	13.5	42.5	87	27.6	31.8	HbE_hetero	11.7	0.98	>60%			Normal	Normal
RDT_G6PD_13_700	8-May-13	18	M	Oh Preus	NA	NA	Pv	9	4.35	12.2	37.6	86	28	32.4	Hb normale	10.2	0.85	>60%			Normal	Normal
RDT_G6PD_13_737	9-May-13	26	F	Oh Preus	NA	NA	Pv	6.2	3.85	11.4	37.6	98	29.6	30.6	Hb normale	12.6	1.05	>60%			Normal	Normal
RDT_G6PD_13_585	7-May-13	40	M	Prey Mangkol	NA	NA	Pv	8.3	4.29	12.4	39.4	92	28.9	31.5	HbE_hetero/α-Thalassemia	12.7	1.06	>60%			Normal	Normal
RDT_G6PD_13_287	1-May-13	20	M	Andong Buon	NA	NA	Pv	9.3	4.61	11.7	38.8	84	25.4	30.2	HbE_hetero/α-Thalassemia	13.4	1.12	>60%			Normal	Normal
RDT_G6PD_13_760	9-May-13	21	M	Oh Preus	NA	NA	Pv	5.8	4.04	9.5	33.1	82	23.5	28.7	Hb normale	14.2	1.18	>60%			Normal	Normal
RDT_G6PD_13_686	8-May-13	30	M	Oh Preus	NA	NA	Pv	6.1	4.53	12.5	40.9	90	27.6	30.6	Hb normale	14.3	1.19	>60%			Normal	Normal
